# Supplementary material for: Characterization of Genetic Diversity and Genome-Wide Association Mapping of Three Agronomic Traits in Qingke Barley (Hordeum Vulgare L.) in the Qinghai-Tibet Plateau
Source: Front Genet. 2020 Jul 3;11:638. doi: 10.3389/fgene.2020.00638 (PMC7351530; doi:10.3389/fgene.2020.00638)
Supplement: Supplementary file 1 [file Data_Sheet_1.xlsx]

## Sheet: Table S1
Supplementary Table S1 Quality control of the SNP variation aligned against the barley reference genome. The order of filtering is missing rate, heterozygous rate, and minor allele frequency.
Chr.	Markers of raw data	Missing Rate<=0.4	Het. Rate a<=0.2	MAF b>0.05
1H	5521	4185	3568	1600
2H	8001	6264	5571	2643
3H	7265	5429	4704	2512
4H	4883	3725	3159	1159
5H	6226	4744	4153	2118
6H	6414	4999	4409	2381
7H	7724	5970	5346	2557
Deleted	--	10718	4406	15940
Total	46034	35316	30910	14970
Note: a Het. Rate, heterozygous rate; b MAF minor allele frequency.

## Sheet: Table S2
Supplementary Table S2 Analysis of variance for spike length across two locations.
Trait	Source	DF b	SS c	MS d	F value	Pr > F
SL a	Genotype	307	1231.61	4.01	4.62	0
	Replicate/Environment	4	11.35	2.84	3.27	0.01
	Environment	1	205.86	205.86	237.05	0
	Genotype and Environment interaction	256	809.29	3.16	3.64	0
	Error	1122	974.36	0.87
	Total	1690	3232.47
Note: a SL, spike length; b DF, degree of freedom; c SS, sum of square; d MS, mean square

## Sheet: Table S3
Supplementary Table S3 Annotated genes across 62 QTLs identified by GWAS and EigenGWAS
Chr.	Pos. (bp)	GLM		MLM		Fst	-log10(PGC) a	Annotation	Previous Studies	Gene ID or Gene intergenic region
		-log10(P)	Trait	-log10(P)	Trait
1H	18660555	7.81	SL_NC					upstream_gene_variant	Hu et al. 2018; Mikolajczak et al., 2016	HORVU1Hr1G008530
1H	38183233	12.52	HD_LS					intergenic_region		HORVU1Hr1G013970-HORVU1Hr1G013980
1H	91078604	5.36	PH_NM, SL_NC, HD_LS	3.66	SL_NM, PH_NM			intergenic_region		HORVU1Hr1G022000-HORVU1Hr1G022010
1H	300727664	6.41	HD_LS	4.68	HD_LS			intergenic_region		HORVU1Hr1G041820-HORVU1Hr1G041830
1H	416927192	7.08	HD_LS, PH_NM	3.47	PH_NM			intergenic_region	Genievskaya et al. 2018; Hill et al., 2019	HORVU1Hr1G056840-HORVU1Hr1G056870
1H	463244825	5.18	SL_NM	4.67	SL_NM, PH_NM			intergenic_region		HORVU1Hr1G064780-HORVU1Hr1G064790
1H	494917059	8.18	HD_LS					upstream_gene_variant		HORVU1Hr1G071810
1H	511733587	8.23	HD_LS, PH_NM					intergenic_region	Almerekova et al., 2019; Alqudah et al., 2014	HORVU1Hr1G075640-HORVU1Hr1G075660
2H	238920322	8.39	HD_LS					intergenic_region		HORVU2Hr1G045560-HORVU2Hr1G045580
2H	272235316	5.16	PH_NM			0.34	6.06 (EV3)	intergenic_region		HORVU2Hr1G048570-HORVU2Hr1G048590
2H	394175662	4.23	SL_NC			0.3	7.34 (EV3), 5.61 (EV10)	intergenic_region		HORVU2Hr1G059450-HORVU2Hr1G059460
2H	437044821	6.3	PH_NM, HD_LS	3.37	PH_NM	0.13	4.97 (EV3)	intergenic_region		HORVU2Hr1G064370-HORVU2Hr1G064390
2H	532601090	10.55	HD_LS					intergenic_region	Pauli et al., 2014; Pasam et al., 2012	HORVU2Hr1G073780-HORVU2Hr1G073810
2H	593522597	4.74	SL_NC, SL_NM	3.61	SL_NM			downstream_gene_variant	Wang et al., 2016	HORVU2Hr1G081800
2H	688905964	4.7	PH_NM, SL_NC	3.21	SL_NC			intergenic_region		HORVU2Hr1G099890-HORVU2Hr1G100050
2H	724170299	5.47	PH_NM, SL_NM	3.08	SL_NM, PH_NM			upstream_gene_variant	Hu et al. 2018; Pasam et al., 2012; Comadran et al., 2011	HORVU2Hr1G111740
2H	766144076	6.92	HD_LS, SL_NC, PH_NM	4.82	HD_LS			intron_variant	Genievskaya et al. 2018	HORVU2Hr1G127220
3H	8758006	7.46	HD_LS					intergenic_region		HORVU3Hr1G003410-HORVU3Hr1G003450
3H	21353708	5.49	PH_NM, SL_NM	3.04	SL_NM			intergenic_region		HORVU3Hr1G010100-HORVU3Hr1G010140
3H	44697894	4.23	SL_NC	3.9	SL_NC			intergenic_region		HORVU3Hr1G017490-HORVU3Hr1G017530
3H	62823357	4.17	PH_NM					intergenic_region		HORVU3Hr1G020280-HORVU3Hr1G020300
3H	138693892	8.62	HD_LS	3.14	PH_NM	0.1	6.17 (EV10)	intergenic_region		HORVU3Hr1G029670-HORVU3Hr1G029730
3H	152576024	11.42	HD_LS					intergenic_region		HORVU3Hr1G031060-HORVU3Hr1G031070
3H	217549848	7.23	PH_NM	3.99	PH_NM			intergenic_region		HORVU3Hr1G037970-HORVU3Hr1G038000
3H	230310274	6.67	HD_LS, PH_NM			0.57	4.48 (EV5)	intergenic_region		HORVU3Hr1G039080-HORVU3Hr1G039120
3H	276495313	6.28	HD_LS, PH_NM			0.72	4.47 (EV5)	intergenic_region		HORVU3Hr1G042970-HORVU3Hr1G043030
3H	304221016	7.79	PH_NM	3.39	PH_NM, SL_NC	0.71	5.25 (EV5)	intergenic_region		HORVU3Hr1G046040-HORVU3Hr1G046180
3H	382059872	10.31	HD_LS	3.36	PH_NM			intergenic_region		HORVU3Hr1G052520-HORVU3Hr1G052560
3H	517465249	11.8	HD_LS			0.46	4.33 (EV7)	intergenic_region		HORVU3Hr1G068150-HORVU3Hr1G068170
3H	552063733	10.2	HD_LS					intergenic_region		HORVU3Hr1G073090-HORVU3Hr1G073100
3H	600043459	5.3	PH_NM, HD_LS			0.08	6.73 (EV10)	intergenic_region	Tondelli et al., 2013	HORVU3Hr1G082690-HORVU3Hr1G082700
3H	667097849	10.02	HD_LS, SL_NC					intergenic_region		ENSRNA049488055-HORVU3Hr1G104770
3H	692966791	8.2	PH_NM	3.78	PH_NM	0.18	6.56 (EV2)	intergenic_region		HORVU3Hr1G115230-HORVU3Hr1G115260
4H	12475673	4.41	SL_NM, PH_NM	3.1	SL_NM, PH_NM			upstream_gene_variant	Pauli et al., 2014	HORVU4Hr1G005540
4H	181636206	4.43	PH_NM	3.05	SL_NM			intergenic_region		HORVU4Hr1G028780-HORVU4Hr1G028810
4H	309093312	7.06	HD_LS					intergenic_region		HORVU4Hr1G040140-HORVU4Hr1G040280
4H	402478131	5.1	PH_NM	3.41	PH_NM			intergenic_region		HORVU4Hr1G049590-HORVU4Hr1G049630
4H	491561122	6.24	PH_NM	3.37	PH_NM			intergenic_region	Tondelli et al., 2013	HORVU4Hr1G058840-HORVU4Hr1G058890
4H	555153079	5.6	PH_NM					intergenic_region		HORVU4Hr1G066740-HORVU4Hr1G066750
4H	618782170	16.6	HD_LS			0.09	6.17 (EV10)	intergenic_region	Almerekova et al., 2019; Pauli et al., 2014	HORVU4Hr1G081250-HORVU4Hr1G081260
4H	645737383	4.84	SL_NC					intergenic_region		HORVU4Hr1G090630-HORVU4Hr1G090640
5H	24897375	8.1	PH_NM	3.16	PH_NM	0.17	4.44 (EV2)	downstream_gene_variant		HORVU5Hr1G009980
5H	48435494	9.26	HD_LS			0.47	4.91 (EV7)	intergenic_region		HORVU5Hr1G014130-HORVU5Hr1G014170
5H	155932101	7	HD_LS	4.92	HD_LS			intergenic_region		HORVU5Hr1G027210-HORVU5Hr1G027240
5H	277966252	6.31	HD_LS, PH_NM					intergenic_region		HORVU5Hr1G038630-HORVU5Hr1G038710
5H	371224788	8.44	HD_LS					intergenic_region		HORVU5Hr1G047790-HORVU5Hr1G047820
5H	466110087	5.15	PH_NM					intergenic_region		HORVU5Hr1G059600-HORVU5Hr1G059690
5H	504691186			4.05	PH_NM, HD_LS			intergenic_region		HORVU5Hr1G066030-HORVU5Hr1G066080
5H	567920543	4.13	SL_NM	3.41	SL_NM			intergenic_region		HORVU5Hr1G082570-HORVU5Hr1G082600
5H	632544415	7.62	HD_LS	3.28	SL_NM			downstream_gene_variant		HORVU5Hr1G110370
6H	140382352	7.72	PH_NM, HD_LS					intergenic_region		HORVU6Hr1G032260-HORVU6Hr1G032270
6H	208132063	4.43	HD_LS			0.27	4.82 (EV2), 5.21 (EV7)	intergenic_region	Genievskaya et al. 2018	HORVU6Hr1G039720-HORVU6Hr1G039740
6H	252998134	4.19	HD_LS			0.21	4.02 (EV2)	intergenic_region		HORVU6Hr1G044170-HORVU6Hr1G044300
6H	294302172	4.97	PH_NM	4.07	PH_NM	0.33	4.88 (EV2), 4.09 (EV7)	intergenic_region		HORVU6Hr1G048480-HORVU6Hr1G048550
6H	341881535	5.68	HD_LS	4.89	HD_LS, SL_NM			intergenic_region		HORVU6Hr1G054100-HORVU6Hr1G054160
6H	380644346	6.3	HD_LS, PH_NM					intergenic_region		HORVU6Hr1G058170-HORVU6Hr1G058210
7H	4664447	5.28	SL_NC					upstream_gene_variant		HORVU7Hr1G002450
7H	28173688	10.17	SL_NC, HD_LS					intergenic_region		HORVU7Hr1G020660-HORVU7Hr1G020830
7H	223596641			4.86	PH_NM			intergenic_region	Pham et al., 2019	HORVU7Hr1G055100-HORVU7Hr1G055160
7H	378019002	4.09	SL_NM	4.17	HD_LS, SL_NM			intergenic_region		HORVU7Hr1G069940-HORVU7Hr1G070010
7H	605456401	4.38	HD_LS	5.1	HD_LS, SL_NC			upstream_gene_variant		HORVU7Hr1G100540
7H	623572285	5.96	PH_NM	3.29	PH_NM			intergenic_region	Hu et al., 2018; Almerekova et al., 2019; Pham et al. 2019	HORVU7Hr1G107680-HORVU7Hr1G107700
Note: a PGC corrected p‐value of EigenGWAS.

## Sheet: Table S4
Supplementary Table S4 The additive effects of 62 QTLs identified by GLM and MLM.
Trait	Chr.	Pos.	Method	-log10(P)	Add effect
SL_NC	1H	18660555	GLM	7.8125	0.4387
HD_LS	1H	38183233	GLM	12.5229	2.5821
HD_LS	1H	91078604	GLM	5.3565	1.6664
PH_NM	1H	91078604	GLM	5.3565	1.3649
SL_NC	1H	91078604	GLM	5.3565	0.0453
HD_LS	1H	300727664	GLM	6.4089	1.8297
HD_LS	1H	416927192	GLM	7.0809	1.8354
PH_NM	1H	416927192	GLM	7.0809	1.7245
SL_NM	1H	463244825	GLM	5.1831	0.2657
HD_LS	1H	494917059	GLM	8.1805	1.8523
HD_LS	1H	511733587	GLM	8.2291	1.9525
PH_NM	1H	511733587	GLM	8.2291	0.0928
HD_LS	2H	238920322	GLM	8.3872	1.9192
PH_NM	2H	272235316	GLM	5.1618	5.0747
SL_NC	2H	394175662	GLM	4.2255	0.5815
HD_LS	2H	437044821	GLM	6.301	0.8023
PH_NM	2H	437044821	GLM	6.301	4.4086
HD_LS	2H	532601090	GLM	10.5528	2.2112
SL_NC	2H	593522597	GLM	4.7423	0.3896
SL_NM	2H	593522597	GLM	4.7423	0.025
PH_NM	2H	688905964	GLM	4.7033	4.092
SL_NC	2H	688905964	GLM	4.7033	0.3757
PH_NM	2H	724170299	GLM	5.4737	7.0101
SL_NM	2H	724170299	GLM	5.4737	0.2112
HD_LS	2H	766144076	GLM	6.9208	1.6369
PH_NM	2H	766144076	GLM	6.9208	1.165
SL_NC	2H	766144076	GLM	6.9208	0.1732
HD_LS	3H	8758006	GLM	7.4559	2.4624
PH_NM	3H	21353708	GLM	5.4895	5.3439
SL_NM	3H	21353708	GLM	5.4895	0.033
SL_NC	3H	44697894	GLM	4.2291	0.0618
PH_NM	3H	62823357	GLM	4.1739	4.6096
HD_LS	3H	138693892	GLM	8.6198	2.0177
HD_LS	3H	152576024	GLM	11.4202	1.9874
PH_NM	3H	217549848	GLM	7.2284	5.5527
HD_LS	3H	230310274	GLM	6.6737	0.7316
PH_NM	3H	230310274	GLM	6.6737	6.6478
HD_LS	3H	276495313	GLM	6.284	0.2975
PH_NM	3H	276495313	GLM	6.284	4.5828
PH_NM	3H	304221016	GLM	7.7852	6.0404
HD_LS	3H	382059872	GLM	10.3098	2.2089
HD_LS	3H	517465249	GLM	11.7959	2.0057
HD_LS	3H	552063733	GLM	10.2007	2.0389
HD_LS	3H	600043459	GLM	5.2984	0.0871
PH_NM	3H	600043459	GLM	5.2984	3.7109
HD_LS	3H	667097849	GLM	10.0177	1.972
SL_NC	3H	667097849	GLM	10.0177	0.1178
PH_NM	3H	692966791	GLM	8.1952	8.6957
PH_NM	4H	12475673	GLM	4.4112	4.3413
SL_NM	4H	12475673	GLM	4.4112	0.5457
PH_NM	4H	181636206	GLM	4.4283	6.0093
HD_LS	4H	309093312	GLM	7.0555	2.5115
PH_NM	4H	402478131	GLM	5.0975	4.3396
PH_NM	4H	491561122	GLM	6.2434	5.1319
PH_NM	4H	555153079	GLM	5.6038	6.1493
HD_LS	4H	618782170	GLM	16.6021	2.9302
SL_NC	4H	645737383	GLM	4.8447	0.3971
PH_NM	5H	24897375	GLM	8.1046	6.94
HD_LS	5H	48435494	GLM	9.2596	1.9485
HD_LS	5H	155932101	GLM	7	1.9566
HD_LS	5H	277966252	GLM	6.3098	2.2151
PH_NM	5H	277966252	GLM	6.3098	1.6932
HD_LS	5H	371224788	GLM	8.4437	3.0791
PH_NM	5H	466110087	GLM	5.1463	6.4916
SL_NM	5H	567920543	GLM	4.1278	0.0405
HD_LS	5H	632544415	GLM	7.6198	1.8335
HD_LS	6H	140382352	GLM	7.7212	2.8806
PH_NM	6H	140382352	GLM	7.7212	1.5822
HD_LS	6H	208132063	GLM	4.4318	2.1844
HD_LS	6H	252998134	GLM	4.1938	0.4541
PH_NM	6H	294302172	GLM	4.9666	4.3993
HD_LS	6H	341881535	GLM	5.6778	1.6787
HD_LS	6H	380644346	GLM	6.301	1.718
PH_NM	6H	380644346	GLM	6.301	2.5691
SL_NC	7H	4664447	GLM	5.2765	0.4687
HD_LS	7H	28173688	GLM	10.1675	2.8421
SL_NC	7H	28173688	GLM	10.1675	0.1578
SL_NM	7H	378019002	GLM	4.0862	0.0433
HD_LS	7H	605456401	GLM	4.3768	1.6846
PH_NM	7H	623572285	GLM	5.9586	6.3647
PH_NM	1H	91078604	MLM	3.6596	-1.53
SL_NM	1H	91078604	MLM	3.6596	-0.102
HD_LS	1H	300727664	MLM	4.6778	-1.53
PH_NM	1H	416927192	MLM	3.475	2.372
PH_NM	1H	463244825	MLM	4.6716	-2.75
SL_NM	1H	463244825	MLM	4.6716	-0.256
PH_NM	2H	437044821	MLM	3.3747	--
SL_NM	2H	593522597	MLM	3.6091	-0.0076
SL_NC	2H	688905964	MLM	3.2118	--
PH_NM	2H	724170299	MLM	3.083	-5.57
SL_NM	2H	724170299	MLM	3.083	-0.234
HD_LS	2H	766144076	MLM	4.8239	-0.428
SL_NM	3H	21353708	MLM	3.0381	-0.0293
SL_NC	3H	44697894	MLM	3.8962	0.0698
PH_NM	3H	138693892	MLM	3.1379	0.1274
PH_NM	3H	217549848	MLM	3.9914	-3.8
PH_NM	3H	304221016	MLM	3.3915	-4.73
SL_NC	3H	304221016	MLM	3.3915	0.299
PH_NM	3H	382059872	MLM	3.3605	0.5211
PH_NM	3H	692966791	MLM	3.7825	--
PH_NM	4H	12475673	MLM	3.1007	3.0411
SL_NM	4H	12475673	MLM	3.1007	0.5467
SL_NM	4H	181636206	MLM	3.0531	0.1968
PH_NM	4H	402478131	MLM	3.4134	--
PH_NM	4H	491561122	MLM	3.3696	--
PH_NM	5H	24897375	MLM	3.163	4.0676
HD_LS	5H	155932101	MLM	4.9208	-1.61
HD_LS	5H	504691186	MLM	4.0458	1.1101
PH_NM	5H	504691186	MLM	4.0458	0.3342
SL_NM	5H	567920543	MLM	3.4112	-0.0319
SL_NM	5H	632544415	MLM	3.284	-0.129
PH_NM	6H	294302172	MLM	4.0685	--
HD_LS	6H	341881535	MLM	4.8861	0.2811
SL_NM	6H	341881535	MLM	4.8861	0.1087
PH_NM	7H	223596641	MLM	4.8601	-7.11
HD_LS	7H	378019002	MLM	4.1739	0.5802
SL_NM	7H	378019002	MLM	4.1739	-0.0096
HD_LS	7H	605456401	MLM	5.1024	0.8623
SL_NC	7H	605456401	MLM	5.1024	-0.186
PH_NM	7H	623572285	MLM	3.2865	--

## Sheet: Table S5
Supplementary Table S5 The genotype by environment effects of the QTLs associated with spike length (SL).
Trait	Chr.	Pos.	Method	-log10(P)	Main_eff	AbyE_NC	AbyE_NM
SL	1H	18660555	GLM	8.5025	0.2289	0.2098	-0.2098
SL	1H	91078604	GLM	5.8865	0.0622	-0.0169	0.0169
SL	1H	463244825	GLM	5.3631	0.1525	-0.1131	0.1132
SL	2H	394175662	GLM	4.4055	0.3382	0.2433	-0.2433
SL	2H	593522597	GLM	9.4846	0.2073	0.1823	-0.1823
SL	2H	688905964	GLM	4.9833	0.2144	0.1613	-0.1613
SL	2H	724170299	GLM	6.0237	0.2443	0.033	-0.0331
SL	2H	766144076	GLM	9.6808	0.1218	0.0514	-0.0514
SL	3H	21353708	GLM	8.2495	0.2338	0.2009	-0.2008
SL	3H	44697894	GLM	4.3091	0.0428	0.019	-0.019
SL	3H	667097849	GLM	10.1577	0.0757	0.0421	-0.0421
SL	4H	12475673	GLM	7.3912	0.5746	0.0288	-0.0289
SL	4H	645737383	GLM	4.9047	0.2072	0.1899	-0.1898
SL	5H	567920543	GLM	4.3478	0.0526	0.0121	-0.0121
SL	7H	4664447	GLM	5.5565	0.2451	0.2236	-0.2236
SL	7H	28173688	GLM	10.1975	0.0963	0.0615	-0.0614
SL	7H	378019002	GLM	4.1562	0.0513	0.0079	-0.008
SL	1H	91078604	MLM	4.3296	-0.0795	0.0226	-0.0226
SL	1H	463244825	MLM	5.0516	-0.1458	0.1103	-0.1103
SL	2H	593522597	MLM	5.8491	-0.1792	-0.1717	0.1716
SL	2H	688905964	MLM	3.4418	--	--	--
SL	2H	724170299	MLM	4.003	-0.3448	-0.1107	0.1108
SL	3H	21353708	MLM	4.9481	0.2404	0.2697	-0.2697
SL	3H	44697894	MLM	3.9862	0.0286	0.0412	-0.0411
SL	3H	304221016	MLM	3.9115	0.1726	0.1264	-0.1265
SL	4H	12475673	MLM	5.3607	0.5286	-0.018	0.0181
SL	4H	181636206	MLM	3.1831	0.1968	--	--
SL	5H	567920543	MLM	3.4612	-0.0046	0.0273	-0.0273
SL	5H	632544415	MLM	3.414	-0.1075	0.0218	-0.0218
SL	6H	341881535	MLM	5.2961	0.1159	0.0072	-0.0072
SL	7H	378019002	MLM	4.2139	-0.0306	-0.021	0.021
SL	7H	605456401	MLM	5.4124	-0.1411	-0.0446	0.0447
