# Supplementary material for: Characterization of Genetic Diversity and Genome-Wide Association Mapping of Three Agronomic Traits in Qingke Barley (Hordeum Vulgare L.) in the Qinghai-Tibet Plateau
Source: Front Genet. 2020 Jul 3;11:638. doi: 10.3389/fgene.2020.00638 (PMC7351530; doi:10.3389/fgene.2020.00638)
Supplement: Supplementary file 3 [file Data_Sheet_3.xlsx]

## Sheet: original phenotypic data
Genotype	Block	HD_LS		Genotype	Block	SL_NC		Genotype	Block	PH_NM		Genotype	Block	SL_NM
24	1	69		24	1	5.5		24	1	88.5		24	1	5
24	2	64		24	2	3.8		24	2	72.5		24	2	4.5
24	3	63		24	3	5		24	3	85		24	3	4.5
28	1	69		24	4	5.02		24	4	88		24	4	6.5
28	2	65		24	5	5.3		24	5	90		24	5	4
28	3	60		28	1	4		28	1	83.5		28	1	4
29	1	74		28	2	5		28	2	69.8		28	2	5
29	2	68		28	3	5		28	3	75.8		28	3	5.6
29	3	66		28	4	5		28	4	74.5		28	4	5.7
32	1	69		28	5	4		28	5	86		28	5	5.4
32	2	65		29	1	3		29	1	83.6		29	1	5.7
32	3	63		29	2	5		29	2	90.2		29	2	5.1
36	1	75		29	3	4		29	3	82		29	3	2.8
36	2	79		29	4	4		29	4	93.2		29	4	5.2
36	3	66		29	5	5		29	5	97.3		29	5	6
39	1	78		32	1	4.5		32	1	85.5		32	1	3.5
39	2	79		32	2	4		32	2	87.3		32	2	4.3
39	3	68		32	3	4		32	3	78.5		32	3	2.4
40	1	74		32	4	3.5		32	4	94		32	4	5
40	2	73		32	5	4		32	5	82.5		32	5	3.5
40	3	65		36	1	4		36	1	86		36	1	4
45	1	75		36	2	4.5		36	2	86.5		36	2	5.5
45	2	68		36	3	4.5		36	3	92		36	3	6
45	3	71		36	4	6		36	4	74		36	4	5
48	1	69		36	5	4		36	5	83.5		36	5	4
48	2	63		39	1	4		39	1	92		39	1	5
48	3	60		39	2	3.5		39	2	86		39	2	5
51	1	74		39	3	2		39	3	93		39	3	6
51	2	49		39	4	3		39	4	94		39	4	5
51	3	65		39	5	3		39	5	97		39	5	6
54	1	75		40	1	4		40	1	94		40	1	5.5
54	2	79		40	2	3		40	2	94		40	2	7
54	3	65		40	3	3		40	3	95.5		40	3	5.5
55	1	75		40	4	2		40	4	95		40	4	6
55	2	79		40	5	3		40	5	92		40	5	6
55	3	65		45	1	1.5		45	1	94		45	1	6
60	1	68		45	2	5.5		45	2	102		45	2	8.5
60	2	58		45	3	5.5		45	3	106.5		45	3	8.5
60	3	58		45	4	5		45	4	103		45	4	6.5
67	1	71		45	5	3		45	5	92		45	5	3.2
67	2	68		51	1	2		48	1	95		48	1	5.5
67	3	63		51	2	2		48	2	93		48	2	4.5
69	1	74		51	3	2		48	3	96		48	3	5
69	2	68		51	4	2		48	4	92.5		48	4	4.5
69	3	65		51	5	3		48	5	92		48	5	4
72	1	69		54	1	3.5		51	1	99		51	1	6.5
72	2	68		54	2	4		51	2	97		51	2	6.5
72	3	63		54	3	5		51	3	105		51	3	8
76	1	66		54	4	4		51	4	104		51	4	7
76	2	66		54	5	4		51	5	107		51	5	7.5
76	3	63		55	1	5		54	1	93.8		54	1	6.9
78	1	71		55	2	7		54	2	103.5		54	2	5
78	2	62		55	3	6		54	3	93.9		54	3	4.7
78	3	60		55	4	6		54	4	99.3		54	4	4.2
79	1	71		55	5	7		54	5	97.5		54	5	4.6
79	2	68		60	1	2		55	1	102.5		55	1	8
79	3	63		60	2	4		55	2	102		55	2	8
83	1	66		60	3	3		55	3	100		55	3	8.5
83	2	63		60	4	4		55	4	99		55	4	7
83	3	60		60	5	3		55	5	97.5		55	5	6
84	1	74		62	1	3		60	1	98		60	1	7
84	2	68		62	1	4		60	2	85		60	2	5.5
84	3	62		62	2	2		60	3	90		60	3	5
86	1	69		62	2	5		60	4	93		60	4	5.5
86	2	*		62	3	6		60	5	87.5		60	5	3.5
86	3	*		62	3	4		67	1	100		67	1	6.5
88	1	69		62	4	6		67	2	92		67	2	5.5
88	2	68		62	4	6		67	3	96.5		67	3	6.5
88	3	65		62	5	4		67	4	90.5		67	4	5.5
90	1	69		62	5	4		67	5	96		67	5	6
90	2	63		67	1	4.5		69	1	105		69	1	5.5
90	3	65		67	2	3.2		69	2	106.5		69	2	5
92	1	69		67	3	8		69	3	105.5		69	3	5.5
92	2	68		67	4	6.5		69	4	104		69	4	4.5
92	3	65		67	5	4		69	5	102.5		69	5	5.5
93	1	74		72	1	3		72	1	89		72	1	4
93	2	66		72	2	4		72	2	93		72	2	4
93	3	60		72	3	3		72	3	87		72	3	2.5
95	1	69		72	4	3.5		72	4	94		72	4	3.5
95	2	46		72	5	5		72	5	101		72	5	4
95	3	66		79	1	5		76	1	93		76	1	5
96	1	64		79	2	4		76	2	87		76	2	5.5
96	2	63		79	3	5		76	3	85		76	3	5
96	3	58		79	4	5		76	4	94		76	4	5
98	1	64		79	5	5		76	5	72		76	5	4
98	2	63		84	1	2		78	1	82		78	1	5
98	3	60		84	2	5.5		78	2	84.5		78	2	4.5
100	1	69		84	3	5.2		78	3	72		78	3	4.5
100	2	64		84	4	3.5		78	4	88		78	4	6
100	3	62		84	5	5.5		78	5	88		78	5	6
101	1	69		96	1	7		79	1	82.5		79	1	4.5
101	2	64		96	2	6		79	2	83.5		79	2	3.6
101	3	62		96	3	8		79	3	83		79	3	4.2
102	1	61		96	4	8		79	4	90.5		79	4	6.3
102	2	58		96	5	*		79	5	90		79	5	5.7
102	3	58		100	1	4		83	1	80.5		83	1	4.5
103	1	69		100	2	4		83	2	88		83	2	5.5
103	2	65		100	3	4		83	3	78		83	3	5
103	3	65		100	4	4		83	4	80		83	4	5
104	1	74		100	5	*		83	5	80.5		83	5	4.5
104	2	72		103	1	5		84	1	89		84	1	6
104	3	66		103	2	5		84	2	86.5		84	2	4.5
107	1	69		103	3	4		84	3	81		84	3	3.5
107	2	68		103	4	5		84	4	68		84	4	3
107	3	65		103	5	4		84	5	74		84	5	3.5
110	1	64		107	1	5		86	1	79		86	1	6.9
110	2	63		107	1	5		86	2	77		86	2	5.5
110	3	60		107	2	110		86	3	64		86	3	5.5
113	1	72		107	2	6		86	4	75.5		86	4	5
113	2	66		107	3	5		86	5	55		86	5	4.5
113	3	65		107	3	6		88	1	72		88	1	4
123	1	75		107	4	5		88	2	81.5		88	2	3.5
123	2	73		107	4	*		88	3	71		88	3	4.5
123	3	71		107	5	4		88	4	79.5		88	4	5
133	1	64		107	5	*		88	5	79.5		88	5	5
133	2	66		113	1	3		90	1	92		90	1	4.5
133	3	65		113	2	3		90	2	80.5		90	2	4.2
135	1	66		113	3	1		90	3	84.5		90	3	3.8
135	2	62		113	4	4		90	4	84.5		90	4	5.5
135	3	58		113	5	*		90	5	88		90	5	5.5
139	1	69		123	1	5		92	1	78.5		92	1	5.5
139	2	63		123	2	3		92	2	85		92	2	7.5
139	3	62		123	3	3		92	3	80.5		92	3	6
141	1	69		123	4	3		92	4	89		92	4	5.5
141	2	62		123	5	3		92	5	80		92	5	5
141	3	60		133	1	4		93	1	70		93	1	4
142	1	58		133	2	5		93	2	68		93	2	3.5
142	2	58		133	3	3		93	3	40.5		93	3	3
142	3	54		133	4	3		93	4	66		93	4	3
144	1	61		133	5	4		93	5	59.5		93	5	3
144	2	62		135	1	5		95	1	78.5		95	1	4
144	3	53		135	2	5		95	2	84		95	2	5
146	1	70		135	3	5		95	3	77.5		95	3	4
146	2	71		135	4	5		95	4	83.5		95	4	4
146	3	66		135	5	4.5		95	5	81		95	5	3
148	1	69		141	1	4		96	1	79		96	1	5
148	2	64		141	2	3.5		96	2	88		96	2	5.5
148	3	63		141	3	4.5		96	3	85		96	3	3.5
149	1	69		141	4	4.5		96	4	76		96	4	4
149	2	63		141	5	3		96	5	80		96	5	4
149	3	63		142	1	5		98	1	58.5		98	1	5
151	1	70		142	2	5		98	2	62		98	2	5
151	2	65		142	3	5		98	3	67.5		98	3	4.5
151	3	63		142	4	4		98	4	66		98	4	5
153	1	75		142	5	4		98	5	48.5		98	5	4.5
153	2	73		144	1	1.5		100	1	83		100	1	4
153	3	66		144	2	4		100	2	91		100	2	5
156	1	75		144	3	4		100	3	80		100	3	4.5
156	2	73		144	4	*		100	4	77.5		100	4	6
156	3	68		144	5	*		100	5	71		100	5	2.5
158	1	75		146	1	4		101	1	91		101	1	5.5
158	2	79		146	2	5		101	2	87		101	2	4.7
158	3	68		146	3	5		101	3	88		101	3	7.5
161	1	75		146	4	4.8		101	4	91		101	4	5.5
161	2	78		146	5	*		101	5	79		101	5	5
161	3	68		148	1	6.5		102	1	55		102	1	2.5
163	1	77		148	2	4		102	2	53.5		102	2	4
163	2	49		148	3	5		102	3	54		102	3	4
163	3	71		148	4	5.5		102	4	57		102	4	4.5
167	1	71		148	5	5		102	5	58		102	5	5
167	2	71		149	1	4		103	1	89		103	1	4.5
167	3	65		149	2	3.5		103	2	84		103	2	6
171	1	75		149	3	3		103	3	78		103	3	5
171	2	68		149	4	4		103	4	89.5		103	4	5.5
171	3	66		149	5	4		103	5	80		103	5	5.5
175	1	75		151	1	5		104	1	93		104	1	5
175	2	73		151	2	5		104	2	83.5		104	2	4.5
175	3	68		151	3	4		104	3	83		104	3	4
177	1	78		151	4	5		104	4	80		104	4	5.5
177	2	79		151	5	2		104	5	93		104	5	7
177	3	78		153	1	3		107	1	102		107	1	6
178	1	80		153	2	3.5		107	2	91		107	2	5
178	2	87		153	3	3		107	3	102		107	3	5
178	3	78		153	4	*		107	4	105		107	4	4
179	1	79		153	5	*		107	5	88.5		107	5	5.5
179	2	79		156	1	3		110	1	87		110	1	5
179	3	78		156	2	4		110	2	90.5		110	2	5.5
180	1	75		156	3	3		110	3	80		110	3	7
180	2	71		156	4	4		110	4	91		110	4	6
180	3	73		156	5	2		110	5	105		110	5	5.5
182	1	75		158	1	3.5		113	1	90		113	1	6
182	2	64		158	2	4.5		113	2	92		113	2	5
182	3	66		158	3	4		113	3	93		113	3	4.5
185	1	75		158	4	5		113	4	91		113	4	6.5
185	2	71		158	5	4		113	5	93		113	5	5.5
185	3	71		161	1	5		123	1	103		123	1	6
194	1	75		161	2	7		123	2	105.5		123	2	5
194	2	71		161	3	6		123	3	93		123	3	4.5
194	3	71		161	4	5		123	4	86		123	4	6.5
195	1	73		161	5	4		123	5	97.5		123	5	5.5
195	2	64		163	1	4		133	1	91		133	1	5.5
195	3	63		163	2	3.8		133	2	94		133	2	6
197	1	68		163	3	3.7		133	3	80		133	3	3
197	2	61		163	4	4.1		133	4	81		133	4	5
197	3	56		163	5	4.2		133	5	81.5		133	5	6.5
200	1	59		167	1	6		135	1	70		135	1	3
200	2	58		167	2	3		135	2	70		135	2	4.5
200	3	53		167	3	4.5		135	3	71		135	3	5
203	1	75		167	4	5		135	4	72		135	4	5
203	2	64		167	5	4		135	5	82		135	5	5
203	3	63		171	1	3		139	1	81		139	1	4.5
204	1	81		171	2	3		139	2	80.5		139	2	4
204	2	71		171	3	6		139	3	89		139	3	5.5
204	3	68		171	4	4		139	4	83.5		139	4	6
208	1	81		171	5	*		139	5	77		139	5	5
208	2	71		175	1	5		141	1	87.5		141	1	6
208	3	73		175	2	5		141	2	85		141	2	5
209	1	75		175	3	5		141	3	89		141	3	7
209	2	73		175	4	5		141	4	84		141	4	6
209	3	65		175	5	*		141	5	75		141	5	4
210	1	77		180	1	3		142	1	77		142	1	5
210	2	79		180	2	4		142	2	62		142	2	4
210	3	71		180	3	5		142	3	67		142	3	5
213	1	83		180	4	5		142	4	71		142	4	4
213	2	71		180	5	2		142	5	70		142	5	2.5
213	3	73		185	1	5		144	1	66		144	1	6
215	1	75		185	2	5		144	2	82		144	2	4.5
215	2	71		185	3	5		144	3	80		144	3	6
215	3	68		185	4	4		144	4	71		144	4	4.5
216	1	76		185	5	6.5		144	5	75		144	5	4.5
216	2	68		188	1	5.9		146	1	85		146	1	5
216	3	68		188	1	6		146	2	86		146	2	7
218	1	75		188	2	7		146	3	95.5		146	3	5.5
218	2	68		188	2	4		146	4	95		146	4	7
218	3	66		188	3	5.7		146	5	85		146	5	5.5
222	1	71		188	3	2.5		148	1	92.5		148	1	3.5
222	2	65		188	4	4.8		148	2	100		148	2	3.5
222	3	65		188	4	4		148	3	85		148	3	6
223	1	75		188	5	5.5		148	4	104		148	4	6
223	2	66		188	5	2		148	5	95		148	5	5
223	3	66		195	1	3.5		149	1	81.5		149	1	4
224	1	63		195	2	4.1		149	2	93		149	2	4
224	2	58		195	3	4.2		149	3	92		149	3	6
224	3	58		195	4	5		149	4	92		149	4	4
228	1	62		195	5	4.2		149	5	95		149	5	4
228	2	58		200	1	4		151	1	86.5		151	1	4
228	3	56		200	2	4		151	2	97		151	2	5
231	1	63		200	3	4		151	3	90		151	3	5
231	2	58		200	4	4		151	4	76		151	4	3
231	3	60		200	5	*		151	5	86		151	5	3
235	1	70		203	1	3.5		153	1	103		153	1	5.5
235	2	68		203	2	2		153	2	92		153	2	6
235	3	63		203	3	2.8		153	3	98.5		153	3	4.5
236	1	64		203	4	3		153	4	104		153	4	5
236	2	61		203	5	*		153	5	95		153	5	6
236	3	66		204	1	4		156	1	98.5		156	1	4.5
237	1	71		204	2	4		156	2	57.5		156	2	5
237	2	65		204	3	4		156	3	99		156	3	3.5
237	3	71		204	4	3		156	4	93		156	4	5
240	1	75		204	5	4		156	5	92		156	5	5.5
240	2	68		209	1	4		158	1	99.5		158	1	5
240	3	63		209	2	4		158	2	94		158	2	5.5
241	1	70		209	3	4		158	3	99		158	3	6
241	2	63		209	4	4		158	4	111		158	4	6
241	3	65		209	5	*		158	5	107		158	5	7
243	1	81		216	1	4		161	1	87		161	1	4
243	2	78		216	2	4		161	2	96		161	2	4.5
243	3	71		216	3	3		161	3	107		161	3	5.5
244	1	75		216	4	3		161	4	114		161	4	5
244	2	65		216	5	3		161	5	105		161	5	5
244	3	65		222	1	4		163	1	102		163	1	5.5
246	1	70		222	2	4.5		163	2	90		163	2	4.5
246	2	65		222	3	6		163	3	88		163	3	5
246	3	65		222	4	5		163	4	90		163	4	4
248	1	78		222	5	6		163	5	100		163	5	4.5
248	2	71		223	1	5		167	1	94.5		167	1	5
248	3	63		223	2	3		167	2	89.5		167	2	5
250	1	75		223	3	3		167	3	94		167	3	5
250	2	71		223	4	4		167	4	85		167	4	4
250	3	66		223	5	3		167	5	93		167	5	6
253	1	69		224	1	4.5		171	1	81.5		171	1	6.5
253	2	65		224	2	4.5		171	2	87		171	2	4.5
253	3	63		224	3	5		171	3	82		171	3	5
254	1	70		224	4	3.5		171	4	74.5		171	4	3
254	2	68		224	5	6		171	5	88.5		171	5	4
254	3	65		228	1	3.8		175	1	108		175	1	6
256	1	75		228	2	6		175	2	96		175	2	4
256	2	78		228	3	6.5		175	3	92		175	3	2.5
256	3	68		228	4	6.2		175	4	108		175	4	6.5
265	1	75		228	5	4.5		175	5	105		175	5	5.5
265	2	73		231	1	6		177	1	86		177	1	5.5
265	3	71		231	2	7		177	2	93.5		177	2	7
266	1	76		231	3	9		177	3	94.5		177	3	5.5
266	2	73		231	4	7		177	4	94.5		177	4	5.5
266	3	71		231	5	5		177	5	98		177	5	5.5
268	1	70		235	1	3		178	1	108		178	1	6.5
268	2	68		235	2	3.5		178	2	102		178	2	5.5
268	3	65		235	3	3.5		178	3	100		178	3	4.5
279	1	75		235	4	2		178	4	103		178	4	5.5
279	2	71		235	5	4		178	5	103		178	5	5
279	3	66		236	1	4		179	1	92		179	1	6
281	1	70		236	2	5		179	2	103.5		179	2	4.5
281	2	64		236	3	4		179	3	54		179	3	4.5
281	3	65		236	4	5		179	4	100		179	4	4.5
282	1	78		236	5	4		179	5	59		179	5	5.5
282	2	78		237	1	2		180	1	97		180	1	5.5
282	3	71		237	2	3.5		180	2	100		180	2	6.5
283	1	69		237	3	3		180	3	97		180	3	6.5
283	2	63		237	4	5.5		180	4	103		180	4	7
283	3	63		237	5	3		180	5	102		180	5	7
285	1	75		240	1	4		182	1	97.5		182	1	6
285	2	68		240	2	4		182	2	79.5		182	2	6
285	3	68		240	3	4		182	3	91		182	3	5
290	1	78		240	4	5		182	4	90		182	4	3
290	2	71		240	5	4		182	5	103		182	5	5
290	3	68		241	1	4		185	1	85		185	1	4.5
292	1	83		241	2	3		185	2	94		185	2	4.5
292	2	73		241	3	2.5		185	3	94		185	3	4
292	3	73		241	4	4.5		185	4	85		185	4	5.5
293	1	69		241	5	4.5		185	5	86		185	5	4.5
293	2	61		243	1	5		194	1	98		194	1	6.5
293	3	63		243	2	3		194	2	104		194	2	5
295	1	71		243	3	6		194	3	93.5		194	3	6.5
295	2	63		243	4	3		194	4	94		194	4	6
295	3	65		243	5	3		194	5	85		194	5	6
296	1	75		244	1	4.5		195	1	90		195	1	6
296	2	66		244	2	5.5		195	2	74		195	2	5
296	3	65		244	3	4.5		195	3	86		195	3	5.5
302	1	64		244	4	7		195	4	92		195	4	5
302	2	59		244	5	6		195	5	91		195	5	5
302	3	63		246	1	4.4		197	1	96		197	1	4
306	1	69		246	2	5		197	2	78.5		197	2	5
306	2	63		246	3	4		197	3	80		197	3	6.5
306	3	60		246	4	4.3		197	4	75		197	4	6
309	1	70		246	5	4.4		197	5	54		197	5	5
309	2	65		250	1	4		200	1	67		200	1	4.5
309	3	64		250	2	3		200	2	58		200	2	3
313	1	81		250	3	2		200	3	57		200	3	5.5
313	2	*		250	4	2		200	4	65.5		200	4	4.5
313	3	73		250	5	*		200	5	72		200	5	6
314	1	69		253	1	3.8		203	1	83		203	1	6.5
314	2	61		253	2	3.5		203	2	87.5		203	2	6
314	3	63		253	3	4.5		203	3	86		203	3	4
318	1	75		253	4	3		203	4	85		203	4	4
318	2	71		253	5	3.5		203	5	80		203	5	4.5
318	3	71		256	1	3		204	1	54		204	1	6.5
320	1	69		256	2	2		204	2	83		204	2	7.5
320	2	68		256	3	4		204	3	84		204	3	4
320	3	65		256	4	4		204	4	81		204	4	6.5
325	1	*		256	5	3		204	5	99		204	5	5.5
325	2	66		265	1	4		208	1	87.5		208	1	4.5
325	3	63		265	2	3.5		208	2	79		208	2	5
328	1	*		265	3	5		208	3	84.5		208	3	3
328	2	68		265	4	5		208	4	77		208	4	4
328	3	64		265	5	3		208	5	87.5		208	5	4.5
335	1	*		266	1	5		209	1	79		209	1	4
335	2	64		266	2	4		209	2	79		209	2	4.5
335	3	64		266	3	5		209	3	72		209	3	3
336	1	*		266	4	4		209	4	86		209	4	5
336	2	66		266	5	5.6		209	5	89		209	5	4
336	3	64		279	1	4		210	1	95		210	1	7
338	1	*		279	2	4		210	2	87		210	2	6
338	2	73		279	3	3		210	3	96		210	3	6.5
338	3	64		279	4	4		210	4	85.5		210	4	6
346	1	69		279	5	4		210	5	91.5		210	5	5
346	2	66		281	1	4		213	1	90		213	1	5
346	3	63		281	2	5		213	2	92		213	2	4.5
347	1	69		281	3	5		213	3	78.5		213	3	3.5
347	2	65		281	4	3		213	4	109		213	4	6
347	3	63		281	5	5		213	5	95		213	5	4
348	1	66		282	1	5		215	1	86		215	1	4.5
348	2	61		282	2	3		215	2	92		215	2	4
348	3	60		282	3	3		215	3	98		215	3	5
349	1	69		282	4	4		215	4	100		215	4	5
349	2	62		282	5	*		215	5	88		215	5	3.5
349	3	63		283	1	4.5		216	1	85		216	1	5.5
351	1	70		283	2	4		216	2	79		216	2	3.5
351	2	71		283	3	4.5		216	3	96.5		216	3	5.5
351	3	65		283	4	5		216	4	88		216	4	4.5
353	1	71		283	5	4		216	5	85		216	5	5
353	2	68		285	1	4		218	1	73		218	1	4
353	3	63		285	2	4.5		218	2	94.5		218	2	6.5
357	1	80		285	3	3		218	3	103		218	3	7
357	2	78		285	4	4		218	4	96		218	4	6.5
357	3	76		285	5	4		218	5	101		218	5	4.5
359	1	64		290	1	3		222	1	73		222	1	4
359	2	62		290	2	2		222	2	97		222	2	5.5
359	3	60		290	3	2.5		222	3	95		222	3	3
364	1	66		290	4	2		222	4	90		222	4	3.5
364	2	62		290	5	2.5		222	5	76		222	5	3
364	3	60		292	1	4		223	1	99.5		223	1	6
365	1	66		292	2	*		223	2	96		223	2	4.5
365	2	62		292	3	*		223	3	94.5		223	3	5.5
365	3	60		292	4	*		223	4	88		223	4	4
367	1	68		292	5	*		223	5	97.5		223	5	5
367	2	63		293	1	2		224	1	91		224	1	5
367	3	60		293	2	3		224	2	71		224	2	6.5
369	1	60		293	3	2.5		224	3	92		224	3	4
369	2	58		293	4	2		224	4	74		224	4	3.5
369	3	56		293	5	2		224	5	87		224	5	6.5
371	1	66		295	1	2		228	1	87		228	1	6
371	2	63		295	2	2		228	2	84		228	2	6.5
371	3	64		295	3	2.5		228	3	79		228	3	5.4
565	1	74		295	4	3		228	4	89.5		228	4	4
565	2	68		295	5	2		228	5	84		228	5	5.5
565	3	66		296	1	5		231	1	79		231	1	5
567	1	78		296	2	4.5		231	2	72.5		231	2	5.5
567	2	78		296	3	4		231	3	82		231	3	6.5
567	3	71		296	4	5		231	4	81.5		231	4	4.5
575	1	71		296	5	4		231	5	78.5		231	5	5.5
575	2	68		302	1	2		235	1	78		235	1	4
575	3	64		302	2	2		235	2	91		235	2	4.5
576	1	75		302	3	4		235	3	91		235	3	4.5
576	2	71		302	4	4.5		235	4	95		235	4	4
576	3	68		302	5	5		235	5	88		235	5	3.5
577	1	66		306	1	3		236	1	89		236	1	4.5
577	2	63		306	2	2.9		236	2	82		236	2	7
577	3	64		306	3	5.5		236	3	90		236	3	6.5
578	1	69		306	4	3.5		236	4	88		236	4	7
578	2	65		306	5	3.3		236	5	91		236	5	3.5
578	3	64		309	1	4.5		237	1	89.5		237	1	5
579	1	71		309	2	5.2		237	2	91		237	2	4
579	2	71		309	3	3		237	3	90		237	3	6.5
579	3	65		309	4	4		237	4	93.5		237	4	4
581	1	78		309	5	4		237	5	83		237	5	5
581	2	78		313	1	3		240	1	84.5		240	1	4
581	3	73		313	2	2		240	2	92.5		240	2	7
582	1	78		313	3	2		240	3	83		240	3	4.5
582	2	80		313	4	2.5		240	4	90		240	4	6
582	3	74		313	5	*		240	5	88		240	5	6
585	1	66		314	1	3		241	1	81		241	1	4.5
585	2	64		314	2	2.5		241	2	85		241	2	5
585	3	*		314	3	4.5		241	3	90		241	3	5
588	1	69		314	4	4		241	4	88.5		241	4	6
588	2	65		314	5	3		241	5	90		241	5	5.5
588	3	66		318	1	2		243	1	102		243	1	6.5
591	1	63		318	2	4		243	2	91		243	2	4
591	2	66		318	3	4		243	3	91		243	3	4
591	3	63		318	4	2		243	4	90		243	4	4
592	1	63		318	5	3		243	5	89		243	5	2.5
592	2	64		320	1	4		244	1	82.6		244	1	6
592	3	66		320	2	6		244	2	76.5		244	2	4.4
598	1	83		320	3	6		244	3	79.5		244	3	4.6
598	2	79		320	4	4		244	4	81.5		244	4	5.2
598	3	68		320	5	5		244	5	77.5		244	5	5.3
601	1	74		325	1	3		246	1	83		246	1	4.5
601	2	68		325	2	4		246	2	79.5		246	2	3.5
601	3	68		325	3	5		246	3	84		246	3	6.5
602	1	66		325	4	5		246	4	85		246	4	3
602	2	64		325	5	5.5		246	5	94		246	5	5
602	3	60		328	1	4		248	1	96		248	1	3.5
603	1	78		328	2	6		248	2	99		248	2	4.5
603	2	73		328	3	2		248	3	99		248	3	6.5
603	3	68		328	4	5		248	4	95		248	4	5
604	1	69		328	5	4		248	5	100		248	5	7
604	2	64		335	1	4		250	1	87.5		250	1	6.5
604	3	60		335	2	4		250	2	95.5		250	2	6
606	1	64		335	3	4.8		250	3	79.5		250	3	3
606	2	64		335	4	5		250	4	88		250	4	4.5
606	3	63		335	5	4		250	5	91		250	5	4.5
607	1	75		336	1	2		253	1	71		253	1	5
607	2	66		336	2	3		253	2	77		253	2	4
607	3	64		336	3	3		253	3	79.5		253	3	3.5
608	1	83		336	4	2.5		253	4	82		253	4	4
608	2	78		336	5	4		253	5	69		253	5	3
608	3	73		338	1	5		254	1	83.5		254	1	4.5
609	1	88		338	2	2		254	2	96		254	2	5
609	2	85		338	3	3.5		254	3	76		254	3	3.5
609	3	78		338	4	2		254	4	86		254	4	3
610	1	88		338	5	3		254	5	93		254	5	4.5
610	2	77		347	1	2		256	1	72		256	1	5
610	3	73		347	2	3		256	2	76.5		256	2	5.5
611	1	64		347	3	3		256	3	87.5		256	3	5
611	2	63		347	4	*		256	4	72		256	4	3.5
611	3	58		347	5	*		256	5	84		256	5	5.5
613	1	70		348	1	3		265	1	71		265	1	2.5
613	2	64		348	2	2		265	2	77.5		265	2	3
613	3	65		348	3	4.2		265	3	71		265	3	2.5
614	1	78		348	4	4.2		265	4	82		265	4	7
614	2	71		348	5	4		265	5	62		265	5	1.5
614	3	71		353	1	3		266	1	78		266	1	7.5
618	1	78		353	2	4		266	2	72.5		266	2	4
618	2	68		353	3	2		266	3	85		266	3	5
618	3	68		353	4	*		266	4	92		266	4	6.5
621	1	77		353	5	*		266	5	87		266	5	6
621	2	71		359	1	4		268	1	72.5		268	1	4.5
621	3	71		359	2	4.5		268	2	79		268	2	4
622	1	69		359	3	5		268	3	82		268	3	3
622	2	63		359	4	2.5		268	4	81		268	4	3.5
622	3	64		359	5	6		268	5	79		268	5	3.5
623	1	75		369	1	6		279	1	97		279	1	6
623	2	68		369	2	5.3		279	2	91		279	2	7.5
623	3	68		369	3	7		279	3	93		279	3	6.5
624	1	82		369	4	5.5		279	4	88		279	4	3
624	2	79		369	5	6		279	5	72		279	5	2.2
624	3	78		371	1	5		281	1	80		281	1	5
627	1	75		371	2	6		281	2	90		281	2	4
627	2	68		371	3	3		281	3	73		281	3	1.5
627	3	68		371	4	5		281	4	95.5		281	4	4.5
630	1	71		371	5	5		281	5	86.5		281	5	4.5
630	2	68		441	1	4.51		282	1	75.5		282	1	4
630	3	66		441	1	4		282	2	98		282	2	4
632	1	69		441	2	4		282	3	79		282	3	3.5
632	2	63		441	2	3		282	4	80		282	4	3
632	3	60		441	3	4		282	5	95		282	5	6
633	1	83		441	3	3		283	1	95		283	1	6
633	2	71		441	4	3		283	2	90		283	2	6
633	3	77		441	4	3		283	3	87		283	3	6.5
635	1	75		441	5	6.6		283	4	86.5		283	4	4
635	2	68		441	5	*		283	5	97		283	5	6
635	3	68		454	1	2		285	1	87		285	1	4
636	1	69		454	1	3		285	2	97		285	2	4.5
636	2	64		454	2	4		285	3	97		285	3	3
636	3	63		454	2	3		285	4	94		285	4	4
643	1	75		454	3	4		285	5	74		285	5	3.5
643	2	68		454	3	3		290	1	109		290	1	3
643	3	71		454	4	4		290	2	104		290	2	5.5
645	1	69		454	4	3		290	3	105		290	3	3.5
645	2	64		454	5	3.5		290	4	106		290	4	4
645	3	65		454	5	*		290	5	85		290	5	2.5
646	1	69		536	1	3		292	1	77		292	1	3
646	2	65		536	1	2		292	2	91.5		292	2	3.5
646	3	64		536	2	5		292	3	97.5		292	3	5
647	1	78		536	2	3		292	4	85		292	4	3
647	2	71		536	3	4		292	5	85.5		292	5	3
647	3	71		536	3	6		293	1	95		293	1	3
649	1	78		536	4	4		293	2	85		293	2	4
649	2	73		536	4	3		293	3	75		293	3	3
649	3	78		536	5	4		293	4	88.5		293	4	5
655	1	69		536	5	3		293	5	79		293	5	4.5
655	2	63		561	1	3.1		295	1	97		295	1	5.5
655	3	64		561	1	4		295	2	96.5		295	2	4.5
658	1	73		561	2	2.3		295	3	89.5		295	3	3.5
658	2	60		561	2	4		295	4	99		295	4	6
658	3	64		561	3	3.1		295	5	86		295	5	6
670	1	75		561	3	4.5		296	1	105		296	1	5
670	2	68		561	4	4.1		296	2	104		296	2	5.5
670	3	68		561	4	4.5		296	3	106		296	3	6
684	1	75		561	5	3.6		296	4	97		296	4	6
684	2	68		561	5	2		296	5	108		296	5	6
684	3	66		565	1	5		302	1	90		302	1	6
685	1	75		565	2	6		302	2	93.5		302	2	6.5
685	2	66		565	3	4.8		302	3	93		302	3	5.5
685	3	65		565	4	5		302	4	83.5		302	4	5
688	1	69		565	5	4.5		302	5	93		302	5	4
688	2	65		567	1	7.5		306	1	98.5		306	1	5
688	3	64		567	2	6		306	2	103		306	2	7
698	1	69		567	3	5.5		306	3	97		306	3	8.5
698	2	65		567	4	6		306	4	95		306	4	5.5
698	3	63		567	5	5		306	5	104		306	5	6
708	1	78		575	1	2		309	1	102		309	1	6
708	2	84		575	2	2		309	2	99		309	2	5.5
708	3	71		575	3	3		309	3	98.5		309	3	6
709	1	69		575	4	2.5		309	4	89.5		309	4	5.5
709	2	64		575	5	3		309	5	89.5		309	5	6
709	3	64		576	1	2.5		313	1	73		313	1	3
710	1	70		576	2	2		313	2	83		313	2	4
710	2	*		576	3	2		313	3	75		313	3	5.5
710	3	66		576	4	2.5		313	4	81.5		313	4	5
711	1	63		576	5	2		313	5	87.5		313	5	7.5
711	2	64		577	1	3.5		314	1	88		314	1	7
711	3	63		577	2	4.1		314	2	80		314	2	6
712	1	78		577	3	4.9		314	3	72.5		314	3	4
712	2	73		577	4	3.6		314	4	80		314	4	5
712	3	71		577	5	4.6		314	5	74		314	5	5.5
720	1	69		578	1	2		318	1	89		318	1	7.5
720	2	63		578	2	3		318	2	86		318	2	7
720	3	63		578	3	2		318	3	90		318	3	5
722	1	75		578	4	2.5		318	4	93.5		318	4	4.5
722	2	66		578	5	2		318	5	101		318	5	4.5
722	3	66		579	1	3		320	1	95		320	1	3.5
723	1	64		579	2	5.5		320	2	85.5		320	2	4.5
723	2	63		579	3	3		320	3	77.5		320	3	5.5
723	3	60		579	4	5		320	4	86		320	4	6
724	1	75		579	5	5		320	5	92		320	5	3.5
724	2	71		581	1	2		325	1	96		325	1	5
724	3	66		581	2	2.5		325	2	96.5		325	2	5
727	1	78		581	3	2.5		325	3	87.5		325	3	6
727	2	71		581	4	2.5		325	4	94		325	4	7
727	3	66		581	5	2		325	5	107		325	5	5.5
730	1	81		582	1	2		328	1	91.5		328	1	6
730	2	68		582	2	1.5		328	2	97		328	2	6
730	3	68		582	3	2.5		328	3	87.5		328	3	6
734	1	64		582	4	2		328	4	90		328	4	5
734	2	58		582	5	2		328	5	92		328	5	5
734	3	58		585	1	3		335	1	72		335	1	4
735	1	75		585	2	3		335	2	75		335	2	4
735	2	68		585	3	3.5		335	3	64		335	3	4
735	3	68		585	4	3.5		335	4	71		335	4	4
738	1	69		585	5	3.5		335	5	72		335	5	3.5
738	2	68		588	1	3		336	1	66		336	1	4
738	3	63		588	2	3		336	2	77		336	2	3
742	1	75		588	3	3		336	3	58.5		336	3	3
742	2	66		588	4	3		336	4	71.5		336	4	3.5
742	3	68		588	5	*		336	5	76		336	5	4
745	1	78		591	1	4		338	1	77		338	1	3.5
745	2	71		591	2	4		338	2	86		338	2	3.5
745	3	71		591	3	4		338	3	80		338	3	5
752	1	69		591	4	4.5		338	4	79.5		338	4	3
752	2	65		591	5	4.5		338	5	77		338	5	6
752	3	64		592	1	4.2		346	1	66.5		346	1	6
754	1	70		592	2	6.1		346	2	83.5		346	2	6
754	2	66		592	3	5.2		346	3	77		346	3	6
754	3	66		592	4	4.1		346	4	78		346	4	6.5
755	1	68		592	5	5		346	5	75.5		346	5	5.5
755	2	63		598	1	3.1		347	1	81		347	1	5
755	3	64		598	1	2		347	2	93		347	2	7
756	1	64		598	2	4.5		347	3	93		347	3	6
756	2	62		598	2	4		347	4	95		347	4	5
756	3	60		598	3	4		347	5	95		347	5	6
757	1	79		598	3	4		348	1	79.5		348	1	6
757	2	73		598	4	5.2		348	2	76.5		348	2	5
757	3	78		598	4	4		348	3	73.5		348	3	4.9
759	1	63		598	5	5.4		348	4	79		348	4	5.4
759	2	58		598	5	4		348	5	79.7		348	5	5.9
759	3	58		602	1	4.2		349	1	82		349	1	5
760	1	75		602	2	4		349	2	74		349	2	4
760	2	71		602	3	4.2		349	3	79		349	3	4.5
760	3	77		602	4	2.2		349	4	67.5		349	4	6
762	1	83		602	5	3.6		349	5	68		349	5	7
762	2	83		603	1	4.5		351	1	91.5		351	1	5.5
762	3	80		603	2	5		351	2	91		351	2	6.5
763	1	75		603	3	4		351	3	85		351	3	5.5
763	2	71		603	4	5		351	4	90		351	4	6
763	3	68		603	5	3		351	5	96.5		351	5	7.5
764	1	74		604	1	6		353	1	85.5		353	1	5
764	2	71		604	2	6.5		353	2	76		353	2	3.5
764	3	66		604	3	6.8		353	3	84		353	3	4
1521	1	75		604	4	8.4		353	4	82		353	4	5
1521	2	71		604	5	6.5		353	5	89		353	5	4.5
1521	3	71		606	1	4.5		357	1	71.5		357	1	4
1522	1	63		606	2	3.5		357	2	73		357	2	4
1522	2	61		606	3	3.5		357	3	71.5		357	3	4
1522	3	61		606	4	*		357	4	80		357	4	3.5
1523	1	70		606	5	*		357	5	74		357	5	5
1523	2	68		607	1	4		359	1	72.5		359	1	4.5
1523	3	68		607	2	5		359	2	67.5		359	2	4
1524	1	75		607	3	4		359	3	77		359	3	4.5
1524	2	71		607	4	5		359	4	72.5		359	4	4
1524	3	71		607	5	5		359	5	61		359	5	3.5
1525	1	71		609	1	3		364	1	67		364	1	3.5
1525	2	73		609	2	2		364	2	69.5		364	2	4.5
1525	3	78		609	3	2.5		364	3	71		364	3	5.5
1526	1	61		609	4	3		364	4	68		364	4	4.5
1526	2	58		609	5	3		364	5	66.5		364	5	4.5
1526	3	58		610	1	3		365	1	86		365	1	6.5
1527	1	69		610	2	3		365	2	78		365	2	5
1527	2	64		610	3	4		365	3	72		365	3	4
1527	3	65		610	4	4		365	4	73		365	4	5
1528	1	75		610	5	4		365	5	72		365	5	4.5
1528	2	71		611	1	4.6		367	1	78		367	1	3.5
1528	3	65		611	2	4.5		367	2	65.5		367	2	3.5
1529	1	75		611	3	4.7		367	3	70		367	3	3
1529	2	71		613	1	3		367	4	83		367	4	2
1529	3	65		613	2	3.5		367	5	54		367	5	2.5
1530	1	78		613	3	2		369	1	57		369	1	4.5
1530	2	73		613	4	3		369	2	64		369	2	4
1530	3	68		613	5	4		369	3	68		369	3	4.5
1531	1	77		618	1	5		369	4	66		369	4	4.5
1531	2	73		618	2	7		369	5	57		369	5	5
1531	3	72		618	3	5		371	1	85		371	1	5
1532	1	69		618	4	4		371	2	75.5		371	2	4
1532	2	68		618	5	5		371	3	68.5		371	3	3.5
1532	3	65		622	1	3		371	4	75		371	4	4.5
1533	1	75		622	2	4.5		371	5	86.5		371	5	4.5
1533	2	73		622	3	4		565	1	76.5		565	1	7
1533	3	68		622	4	4		565	2	94		565	2	8.5
1534	1	62		622	5	*		565	3	86		565	3	7.5
1534	2	58		623	1	4		565	4	88		565	4	8.5
1534	3	61		623	2	6		565	5	87.5		565	5	8.5
1535	1	70		623	3	6		567	1	86		567	1	7.5
1535	2	68		623	4	4		567	2	70		567	2	6
1535	3	66		623	5	5		567	3	97		567	3	4
1536	1	69		627	1	4.5		567	4	87.5		567	4	6.5
1536	2	64		627	2	5		567	5	101		567	5	9
1536	3	65		627	3	5		575	1	72		575	1	3.5
1537	1	77		627	4	4.5		575	2	78		575	2	4
1537	2	73		627	5	*		575	3	73.5		575	3	5
1537	3	73		630	1	2		575	4	67		575	4	3
1538	1	66		630	2	2.3		575	5	90		575	5	4.5
1538	2	63		630	3	2.5		576	1	85		576	1	3.5
1538	3	65		630	4	2.5		576	2	76		576	2	2.5
1539	1	83		630	5	2		576	3	84		576	3	4
1539	2	73		632	1	8		576	4	79		576	4	3
1539	3	73		632	2	5		576	5	86		576	5	4
1540	1	78		632	3	6.5		577	1	63		577	1	2.7
1540	2	78		632	4	6		577	2	74		577	2	3.5
1540	3	70		632	5	8		577	3	67		577	3	2
1541	1	93		633	1	4.5		577	4	75		577	4	3.5
1541	2	79		633	2	4.5		577	5	76		577	5	3
1541	3	77		633	3	4		578	1	65		578	1	4
1542	1	61		633	4	4.5		578	2	87		578	2	3.5
1542	2	68		633	5	4.5		578	3	81.5		578	3	3.5
1542	3	61		635	1	5		578	4	91		578	4	3
1543	1	69		635	2	5		578	5	78		578	5	3.5
1543	2	61		635	3	5		579	1	90		579	1	6.5
1543	3	58		635	4	5		579	2	87		579	2	6
1544	1	66		635	5	5		579	3	99		579	3	6.5
1544	2	58		636	1	2.7		579	4	95		579	4	6.5
1544	3	71		636	2	4.5		579	5	85		579	5	6.5
1545	1	78		636	3	5		581	1	77.5		581	1	4
1545	2	71		636	4	4.2		581	2	56.5		581	2	2.5
1545	3	70		636	5	4		581	3	48		581	3	3
1546	1	83		643	1	3		581	4	53.5		581	4	3
1546	2	78		643	2	5		581	5	62.5		581	5	2.5
1546	3	71		643	3	3		582	1	56		582	1	3.5
1547	1	78		643	4	4		582	2	54		582	2	2
1547	2	73		643	5	4		582	3	52.5		582	3	3
1547	3	71		646	1	4.5		582	4	48		582	4	2
1548	1	75		646	2	5		582	5	58.5		582	5	2.5
1548	2	71		646	3	5		585	1	68		585	1	3.5
1548	3	71		646	4	5		585	2	73		585	2	4.5
1549	1	78		646	5	4		585	3	69		585	3	3.5
1549	2	71		647	1	5		585	4	75		585	4	4
1549	3	70		647	2	5.5		585	5	67		585	5	3.5
1550	1	74		647	3	3		588	1	60		588	1	4
1550	2	66		647	4	4.5		588	2	85		588	2	3
1550	3	72		647	5	5		588	3	82		588	3	3.5
1551	1	75		655	1	6		588	4	76.5		588	4	4
1551	2	73		655	2	4.2		588	5	68.5		588	5	3
1551	3	70		655	3	6.3		591	1	71		591	1	5
1552	1	75		655	4	6.5		591	2	55.5		591	2	4.5
1552	2	71		655	5	6.5		591	3	70.5		591	3	5
1552	3	65		658	1	3.5		591	4	54.5		591	4	3
1553	1	69		658	2	6		591	5	49.5		591	5	1.5
1553	2	68		658	3	3		592	1	63.5		592	1	4
1553	3	65		658	4	4.1		592	2	51		592	2	3
1554	1	69		658	5	5		592	3	69.5		592	3	4.5
1554	2	65		670	1	5.2		592	4	70.5		592	4	5.5
1554	3	71		670	2	4.8		592	5	70		592	5	4
1555	1	70		670	3	7		598	1	60		598	1	2
1555	2	68		670	4	5		598	2	60		598	2	2.5
1555	3	71		670	5	4		598	3	86		598	3	3.5
1556	1	78		671	1	4.76		598	4	95		598	4	5.5
1556	2	79		671	1	5		598	5	79		598	5	3
1556	3	71		671	2	4.5		601	1	74		601	1	2.5
1557	1	74		671	2	4		601	2	74		601	2	3
1557	2	71		671	3	5		601	3	76.5		601	3	3
1557	3	79		671	3	4		601	4	86		601	4	3.5
1559	1	75		671	4	2		601	5	72		601	5	4
1559	2	71		671	4	5		602	1	64		602	1	4
1559	3	77		671	5	3.5		602	2	84		602	2	4
1560	1	78		671	5	5		602	3	72		602	3	3
1560	2	77		674	1	4		602	4	78.5		602	4	4.5
1560	3	73		674	1	2		602	5	79		602	5	3.5
1561	1	78		674	2	4		603	1	91		603	1	4
1561	2	77		674	2	3.5		603	2	91.5		603	2	4
1561	3	68		674	3	5		603	3	86.5		603	3	5
1562	1	74		674	3	2.5		603	4	81		603	4	4.5
1562	2	73		674	4	4		603	5	78		603	5	7.5
1562	3	68		674	4	4		604	1	85		604	1	6
1563	1	69		674	5	4		604	2	67		604	2	4.5
1563	2	66		674	5	3		604	3	84.5		604	3	4.5
1563	3	68		684	1	3		604	4	84		604	4	3.5
1564	1	75		684	2	3		604	5	80		604	5	4
1564	2	77		684	3	3		606	1	85		606	1	6
1564	3	78		684	4	3		606	2	78		606	2	5
1565	1	71		684	5	4		606	3	85.5		606	3	5.5
1565	2	71		685	1	5		606	4	90		606	4	6.5
1565	3	71		685	2	4		606	5	71		606	5	5
1566	1	74		685	3	3.5		607	1	89		607	1	5.5
1566	2	71		685	4	3		607	2	80		607	2	5.5
1566	3	68		685	5	5.5		607	3	78.5		607	3	4.5
1567	1	69		688	1	2.5		607	4	97		607	4	7
1567	2	65		688	2	2		607	5	93		607	5	5.5
1567	3	68		688	3	3		608	1	61		608	1	4
1568	1	73		688	4	3		608	2	87.5		608	2	5.5
1568	2	68		688	5	2.5		608	3	77		608	3	4
1568	3	68		697	1	4		608	4	62		608	4	3
1569	1	73		697	1	3		608	5	70		608	5	6.5
1569	2	71		697	2	4		609	1	75		609	1	5
1569	3	68		697	2	3		609	2	84		609	2	4.5
1570	1	71		697	3	4		609	3	78		609	3	5
1570	2	71		697	3	3		609	4	76		609	4	3.5
1570	3	71		697	4	3.5		609	5	86		609	5	4
1571	1	74		697	4	4		610	1	76		610	1	5.5
1571	2	71		697	5	4		610	2	71		610	2	5
1571	3	73		698	1	3		610	3	81.5		610	3	6
1572	1	78		698	2	3		610	4	73.5		610	4	2.5
1572	2	78		698	3	4.5		610	5	76		610	5	3.5
1572	3	71		698	4	4		611	1	79.5		611	1	6.5
1573	1	74		698	5	3		611	2	74		611	2	6
1573	2	71		703	1	5		611	3	64		611	3	4.5
1573	3	68		703	1	4		611	4	74		611	4	5
1574	1	74		703	2	4		611	5	67		611	5	4.7
1574	2	78		703	2	3.5		613	1	86		613	1	7
1574	3	68		703	3	4		613	2	85		613	2	6
1575	1	74		703	3	4.5		613	3	81		613	3	6
1575	2	71		703	4	4		613	4	72		613	4	4.5
1575	3	71		703	4	3.8		613	5	77		613	5	5
1576	1	74		703	5	4		614	1	74.5		614	1	5.4
1576	2	73		703	5	3.2		614	2	51		614	2	4
1576	3	71		708	1	3.5		614	3	49		614	3	5
1577	1	75		708	2	6		614	4	61		614	4	2.5
1577	2	71		708	3	5.5		614	5	59		614	5	3.5
1577	3	68		708	4	4		618	1	78		618	1	7
1578	1	74		708	5	5.5		618	2	68.5		618	2	6.5
1578	2	73		709	1	5		618	3	72.5		618	3	8.5
1578	3	68		709	1	2		618	4	81		618	4	5.5
1579	1	74		709	2	4.5		618	5	70.5		618	5	7
1579	2	73		709	2	4.5		621	1	93		621	1	4
1579	3	68		709	3	4.5		621	2	87.5		621	2	4.5
1580	1	75		709	3	5		621	3	87		621	3	5
1580	2	73		709	4	3		621	4	83.5		621	4	4.5
1580	3	68		709	4	4.5		621	5	89		621	5	5.5
1581	1	75		709	5	5		622	1	81		622	1	5
1581	2	71		709	5	4		622	2	67.5		622	2	5.5
1581	3	68		710	1	5		622	3	81		622	3	5.5
1582	1	78		710	2	4.5		622	4	84		622	4	5.5
1582	2	78		710	3	6		622	5	76		622	5	4.5
1582	3	71		710	4	3.5		623	1	97		623	1	8
1583	1	75		710	5	5		623	2	91		623	2	7.5
1583	2	69		711	1	4		623	3	86.5		623	3	6
1583	3	68		711	2	3		623	4	102		623	4	8.5
1584	1	75		711	3	4		623	5	95.5		623	5	7
1584	2	73		711	4	4		624	1	98.5		624	1	8
1584	3	71		711	5	*		624	2	94		624	2	6
1585	1	78		712	1	3		624	3	108.5		624	3	7
1585	2	65		712	2	2.5		624	4	101.5		624	4	6
1585	3	71		712	3	2		624	5	102		624	5	8.5
1586	1	75		712	4	3		627	1	90		627	1	6.5
1586	2	71		712	5	2.5		627	2	106		627	2	7.5
1586	3	68		720	1	5		627	3	104		627	3	6
1587	1	69		720	2	4.2		627	4	91		627	4	6
1587	2	64		720	3	4.5		627	5	99		627	5	6.5
1587	3	64		720	4	5.5		630	1	95		630	1	5.5
1588	1	75		720	5	4.4		630	2	89		630	2	5
1588	2	73		722	1	5.5		630	3	95		630	3	5
1588	3	68		722	2	9.2		630	4	88.5		630	4	6.5
1589	1	75		722	3	4.9		630	5	101		630	5	4.5
1589	2	71		722	4	4		632	1	91.5		632	1	5.9
1589	3	68		722	5	5.3		632	2	97.5		632	2	6.5
1590	1	75		723	1	3.68		632	3	81.3		632	3	4.9
1590	2	71		723	2	4		632	4	95		632	4	7.6
1590	3	68		723	3	3.5		632	5	96.4		632	5	5.7
1591	1	71		723	4	5.3		633	1	110		633	1	5
1591	2	71		723	5	3.7		633	2	101.5		633	2	4.5
1591	3	68		724	1	4.6		633	3	100		633	3	5
1592	1	75		724	2	5.1		633	4	98		633	4	5.5
1592	2	73		724	3	6		633	5	96		633	5	4.5
1592	3	71		724	4	5		635	1	117		635	1	6.5
1593	1	78		724	5	4.5		635	2	81		635	2	6
1593	2	73		727	1	5		635	3	100		635	3	7
1593	3	73		727	2	4		635	4	106		635	4	6
1594	1	78		727	3	4.5		635	5	90		635	5	4
1594	2	71		727	4	4		636	1	78		636	1	5.5
1594	3	71		727	5	4		636	2	78		636	2	4
1595	1	78		730	1	3.5		636	3	77		636	3	4
1595	2	71		730	2	4		636	4	84		636	4	4
1595	3	71		730	3	4		636	5	84.5		636	5	4.5
1596	1	88		730	4	3.5		0	1	81.5		0	1	5.5
1596	2	78		730	5	5		0	2	85		0	2	6.3
1596	3	78		733	1	5		0	3	79		0	3	5.5
1597	1	75		733	1	2		0	4	77		0	4	5
1597	2	74		733	2	4.3		0	5	74		0	5	8
1597	3	71		733	2	3		643	1	101		643	1	4
1598	1	69		733	3	5.5		643	2	74		643	2	3.5
1598	2	64		733	3	4		643	3	102		643	3	4.5
1598	3	65		733	4	6		643	4	78		643	4	4
1599	1	69		733	4	4		643	5	75		643	5	5
1599	2	64		733	5	4.6		645	1	102		645	1	5.5
1599	3	65		733	5	4		645	2	105		645	2	5.5
1600	1	64		734	1	3.5		645	3	102		645	3	6
1600	2	61		734	2	2.6		645	4	99.5		645	4	4.5
1600	3	65		734	3	3.2		645	5	93.5		645	5	4.5
1601	1	63		734	4	5.6		646	1	74		646	1	4
1601	2	61		734	5	5.3		646	2	72		646	2	4.5
1601	3	61		735	1	4		646	3	79		646	3	5.5
1602	1	62		735	2	4		646	4	83.5		646	4	5
1602	2	62		735	3	4.5		646	5	81.5		646	5	5.5
1602	3	61		735	4	4		647	1	97		647	1	6
1603	1	61		735	5	5		647	2	98		647	2	6.5
1603	2	58		738	1	5		647	3	109		647	3	7.5
1603	3	58		738	2	4.8		647	4	108		647	4	6.5
1604	1	74		738	3	3.8		647	5	104		647	5	8.5
1604	2	71		738	4	4.5		649	1	68		649	1	2.5
1604	3	73		738	5	4		649	2	64		649	2	2.5
1605	1	71		742	1	4.5		649	3	81.5		649	3	4
1605	2	71		742	2	5.2		649	4	75.5		649	4	3.5
1605	3	74		742	3	5.5		649	5	67.5		649	5	3
1606	1	69		742	4	4.6		655	1	83		655	1	6.5
1606	2	65		742	5	5.6		655	2	92		655	2	5.5
1606	3	61		745	1	5.2		655	3	74		655	3	5.5
1607	1	74		745	2	5.5		655	4	83		655	4	5.5
1607	2	68		745	3	5		655	5	75.5		655	5	4.5
1607	3	68		745	4	4		658	1	85		658	1	6.5
1608	1	69		745	5	5.6		658	2	91.5		658	2	6
1608	2	65		752	1	6		658	3	88		658	3	6
1608	3	64		752	2	4		658	4	85		658	4	6.5
1609	1	75		752	3	3		658	5	91		658	5	5.5
1609	2	68		752	4	5.5		670	1	94		670	1	4.5
1609	3	65		752	5	6.5		670	2	76		670	2	3
1610	1	69		754	1	4.7		670	3	80		670	3	3.5
1610	2	68		754	2	3.5		670	4	91		670	4	5
1610	3	64		754	3	6.5		670	5	100		670	5	5
1611	1	75		754	4	4.5		684	1	85		684	1	7
1611	2	68		754	5	4.5		684	2	87		684	2	5.5
1611	3	68		755	1	5		684	3	84		684	3	4
1612	1	75		755	2	6		684	4	85		684	4	3
1612	2	66		755	3	5.5		684	5	80		684	5	3.5
1612	3	65		755	4	4.5		685	1	91		685	1	5
1613	1	69		755	5	5		685	2	92.5		685	2	4.5
1613	2	65		756	1	4.5		685	3	95		685	3	4.5
1613	3	64		756	2	2		685	4	99.5		685	4	4.5
1614	1	74		756	3	2		685	5	95		685	5	5.5
1614	2	71		756	4	3.5		688	1	93		688	1	6
1614	3	68		757	1	3		688	2	94		688	2	5.5
1615	1	75		757	2	5		688	3	95		688	3	6
1615	2	71		757	3	4		688	4	97		688	4	6
1615	3	65		757	4	4		688	5	94.5		688	5	5
1617	1	75		757	5	4		698	1	92		698	1	5
1617	2	66		759	1	6		698	2	90		698	2	7.5
1617	3	66		759	2	6.3		698	3	88		698	3	5
1618	1	75		759	3	3.5		698	4	90.5		698	4	6
1618	2	64		759	4	4.5		698	5	91.5		698	5	8.5
1618	3	66		759	5	7		708	1	97.5		708	1	4
1619	1	69		760	1	2.5		708	2	95		708	2	4
1619	2	65		760	2	3.5		708	3	85		708	3	3
1619	3	61		760	3	1.8		708	4	103		708	4	3.5
1620	1	69		760	4	3		708	5	94.5		708	5	3.5
1620	2	65		760	5	*		709	1	89		709	1	6
1620	3	66		762	1	6		709	2	80		709	2	7.5
1621	1	70		762	2	4		709	3	89		709	3	6
1621	2	64		762	3	4		709	4	91		709	4	6
1621	3	61		762	4	3		709	5	92		709	5	6
1622	1	74		762	5	2		710	1	91		710	1	6
1622	2	66		763	1	4		710	2	88		710	2	8
1622	3	68		763	2	6		710	3	88		710	3	5.5
1623	1	66		763	3	5		710	4	90		710	4	8
1623	2	61		763	4	4		710	5	89.5		710	5	8
1623	3	58		763	5	5		711	1	73		711	1	8.5
1632	1	63		764	1	4.1		711	2	78.5		711	2	7
1632	2	58		764	2	4.1		711	3	75		711	3	5.5
1632	3	61		764	3	3.6		711	4	82.5		711	4	6
				764	4	4.9		711	5	80		711	5	4.4
				764	5	5		712	1	99		712	1	4.5
				815	1	4.6		712	2	95		712	2	4
				815	1	3.2		712	3	83		712	3	3.5
				815	2	5		712	4	89		712	4	3
				815	2	4.8		712	5	91		712	5	4
				815	3	4.1		720	1	81		720	1	6
				815	3	2		720	2	83.5		720	2	4.5
				815	4	4.3		720	3	76.5		720	3	3
				815	4	4		720	4	82		720	4	5
				815	5	5.6		720	5	85.5		720	5	5.5
				815	5	4.5		722	1	86.5		722	1	5
				945	1	3		722	2	94		722	2	6
				945	1	4		722	3	89		722	3	5
				945	2	3.5		722	4	92		722	4	6
				945	2	5		722	5	90		722	5	5.5
				945	3	2.5		723	1	77		723	1	5
				945	3	4		723	2	87		723	2	4.5
				945	4	3.5		723	3	87		723	3	4
				945	4	4		723	4	83		723	4	5
				945	5	3		723	5	91		723	5	5
				945	5	*		724	1	110		724	1	6
				955	1	5		724	2	106.5		724	2	6
				955	1	4.5		724	3	104.5		724	3	5.5
				955	2	4		724	4	99		724	4	6
				955	2	3.5		724	5	102.5		724	5	4
				955	3	3.5		727	1	88.5		727	1	6
				955	3	4.6		727	2	92.5		727	2	6.5
				955	4	4.5		727	3	102		727	3	7
				955	4	4		727	4	94		727	4	4
				955	5	5.2		727	5	100 .5		727	5	5.5
				955	5	5		730	1	100		730	1	5
				1001	1	2.5		730	2	113		730	2	5
				1001	1	2.5		730	3	108		730	3	5
				1001	2	3		730	4	105		730	4	5
				1001	2	1.8		730	5	108		730	5	5.5
				1001	3	3		734	1	85		734	1	5
				1001	3	2		734	2	90.5		734	2	6.5
				1001	4	4		734	3	91		734	3	7.5
				1001	4	1.8		734	4	85		734	4	6
				1001	5	4		734	5	85		734	5	7.5
				1001	5	2.5		735	1	85		735	1	5.5
				1032	1	4.5		735	2	81.5		735	2	5
				1032	1	4		735	3	91		735	3	5.5
				1032	2	4		735	4	87		735	4	7.5
				1032	2	4		735	5	82		735	5	7
				1032	3	*		738	1	70.5		738	1	6.5
				1032	3	3.5		738	2	80.5		738	2	4
				1032	4	*		738	3	80		738	3	5.5
				1032	4	4		738	4	78.5		738	4	5.5
				1032	5	*		738	5	75		738	5	6
				1032	5	2		742	1	97		742	1	5
				1179	1	2.5		742	2	83.5		742	2	5
				1179	1	4		742	3	89		742	3	6.5
				1179	2	0.5		742	4	95		742	4	5.5
				1179	2	4		742	5	93.5		742	5	7
				1179	3	3.5		745	1	85		745	1	5
				1179	3	5		745	2	71		745	2	5.5
				1179	4	3		745	3	80.5		745	3	4
				1179	4	5		745	4	80		745	4	5
				1179	5	6		745	5	89		745	5	5.5
				1179	5	5		0	1	70		0	1	3.5
				1238	1	7		0	2	88.5		0	2	5.5
				1238	1	4		0	3	90		0	3	4.5
				1238	2	4		0	4	83.5		0	4	5.5
				1238	2	3		0	5	87		0	5	5
				1238	3	3		752	1	92		752	1	5
				1238	3	5		752	2	90		752	2	7
				1238	4	2		752	3	89		752	3	6
				1238	4	6		752	4	81		752	4	5.5
				1238	5	4		752	5	92		752	5	7
				1238	5	4		754	1	74		754	1	3
				1299	1	1.5		754	2	88		754	2	5
				1299	1	6.5		754	3	73		754	3	5.5
				1299	2	2.5		754	4	75		754	4	4.5
				1299	2	5		754	5	83		754	5	5.5
				1299	3	2		755	1	75		755	1	5
				1299	3	7		755	2	72		755	2	5
				1299	4	2.2		755	3	72.5		755	3	6
				1299	4	7		755	4	61		755	4	3
				1299	5	3.2		755	5	60		755	5	4
				1299	5	4.5		756	1	78		756	1	5
				1320	1	4		756	2	75		756	2	4
				1320	1	4.5		756	3	77		756	3	4
				1320	2	4.3		756	4	77		756	4	5.5
				1320	2	4.9		756	5	63.5		756	5	4
				1320	3	4.4		0	1	52		0	1	5
				1320	3	3		0	2	65		0	2	4
				1320	4	5		0	3	68.5		0	3	6
				1320	4	5		0	4	87		0	4	5.5
				1320	5	5.1		0	5	70		0	5	5
				1320	5	*		757	1	70.5		757	1	5
				1325	1	4.5		757	2	77		757	2	3
				1325	1	4.6		757	3	53		757	3	5
				1325	2	3.55		757	4	76		757	4	4
				1325	2	4		757	5	54		757	5	4
				1325	3	4.3		759	1	43.5		759	1	2
				1325	3	4.1		759	2	52.5		759	2	4.3
				1325	4	5.8		759	3	56.5		759	3	4.5
				1325	4	4.5		759	4	45.5		759	4	4.3
				1325	5	4.8		759	5	48		759	5	4
				1325	5	5		760	1	79.5		760	1	4.5
				1349	1	5.9		760	2	65.5		760	2	4.5
				1349	1	5		760	3	70		760	3	4
				1349	2	5.7		760	4	76		760	4	3
				1349	2	4		760	5	85.5		760	5	4.5
				1349	3	5.6		762	1	65		762	1	4
				1349	3	4		762	2	70		762	2	4
				1349	4	4.5		762	3	62.5		762	3	3
				1349	4	3.5		762	4	70		762	4	7
				1349	5	*		762	5	59.5		762	5	3.5
				1349	5	*		763	1	102		763	1	6.5
				1380	1	4.4		763	2	97		763	2	6.5
				1380	1	5.5		763	3	101		763	3	7
				1380	2	5		763	4	94		763	4	5.5
				1380	2	3.32		763	5	101		763	5	6
				1380	3	5		764	1	77.5		764	1	5.5
				1380	3	4.3		764	2	94		764	2	5
				1380	4	5.5		764	3	88		764	3	6
				1380	4	2		764	4	90		764	4	4
				1380	5	4.8		764	5	84		764	5	3.5
				1380	5	4.5		1521	1	98		1521	1	4.5
				1384	1	4.8		1521	2	92		1521	2	5
				1384	1	5.5		1521	3	92		1521	3	5
				1384	2	4.8		1521	4	85.3		1521	4	4.5
				1384	2	3		1521	5	91		1521	5	4.5
				1384	3	6		1522	1	79		1522	1	4
				1384	3	2		1522	2	70		1522	2	6
				1384	4	5.7		1522	3	57		1522	3	2.5
				1384	4	2		1522	4	82		1522	4	2.5
				1384	5	3.5		1522	5	65		1522	5	2.6
				1384	5	2		1523	1	97		1523	1	6.5
				1386	1	3		1523	2	86		1523	2	8
				1386	1	4.5		1523	3	88		1523	3	3.5
				1386	2	3.2		1523	4	95		1523	4	5.5
				1386	2	4.6		1523	5	92		1523	5	5.5
				1386	3	4		1524	1	82		1524	1	6
				1386	3	5.6		1524	2	86		1524	2	6.5
				1386	4	4		1524	3	79		1524	3	5.5
				1386	4	3.6		1524	4	80		1524	4	5.5
				1386	5	3.5		1524	5	81		1524	5	5
				1386	5	4.6		1525	1	94		1525	1	6
				1392	1	5		1525	2	94		1525	2	7.5
				1392	1	4.1		1525	3	95		1525	3	5
				1392	2	5		1525	4	98		1525	4	6
				1392	2	5		1525	5	93		1525	5	5.5
				1392	3	4.5		1526	1	81		1526	1	3.5
				1392	3	3.8		1526	2	73		1526	2	2.5
				1392	4	4		1526	3	74		1526	3	5
				1392	4	4		1526	4	60.5		1526	4	4.5
				1392	5	6		1526	5	60.5		1526	5	4
				1392	5	5		1527	1	76.5		1527	1	4.5
				1443	1	6.5		1527	2	75		1527	2	5.5
				1443	1	3		1527	3	86.5		1527	3	6
				1443	2	6.1		1527	4	97		1527	4	5.8
				1443	2	3		1527	5	96		1527	5	7
				1443	3	5.2		1528	1	90.2		1528	1	3.4
				1443	3	5		1528	2	93.4		1528	2	5
				1443	4	5.7		1528	3	95		1528	3	3.5
				1443	4	4		1528	4	96.3		1528	4	3
				1443	5	5.5		1528	5	86		1528	5	2.6
				1443	5	2		1529	1	97		1529	1	3.5
				1488	1	5.6		1529	2	90		1529	2	6.5
				1488	1	4		1529	3	82		1529	3	7.5
				1488	2	4.3		1529	4	83		1529	4	6
				1488	2	7		1529	5	93		1529	5	5.5
				1488	3	4.5		1530	1	53.5		1530	1	3.5
				1488	3	4.5		1530	2	95		1530	2	6
				1488	4	3.4		1530	3	75		1530	3	2
				1488	4	2		1530	4	93		1530	4	3.5
				1488	5	5.7		1530	5	91		1530	5	4
				1488	5	2		1531	1	103		1531	1	6
				1523	1	4.5		1531	2	104		1531	2	6.5
				1523	2	4.2		1531	3	73		1531	3	4
				1523	3	5		1531	4	91.5		1531	4	4
				1523	4	*		1531	5	93		1531	5	5
				1523	5	*		0	1	*		0	1	*
				1524	1	7		0	2	*		0	2	*
				1524	2	8		0	3	*		0	3	*
				1524	3	4		0	4	*		0	4	*
				1524	4	4		0	5	*		0	5	*
				1524	5	5		1532	1	90		1532	1	4.5
				1525	1	3		1532	2	101		1532	2	3.5
				1525	1	3		1532	3	90		1532	3	3.5
				1525	2	3		1532	4	83		1532	4	3.5
				1525	2	3		1532	5	76.5		1532	5	5.5
				1525	3	2.5		1533	1	78		1533	1	4.5
				1525	3	4		1533	2	79		1533	2	6
				1525	4	2		1533	3	73.5		1533	3	4.5
				1525	4	4		1533	4	97		1533	4	7.5
				1525	5	3		1533	5	81		1533	5	4.5
				1525	5	4		1534	1	83.5		1534	1	5
				1526	1	3		1534	2	87.5		1534	2	5.5
				1526	2	5		1534	3	89.5		1534	3	5
				1526	3	5.5		1534	4	87		1534	4	5
				1526	4	4		1534	5	80		1534	5	5.5
				1526	5	4		1535	1	95		1535	1	4.5
				1527	1	3		1535	2	91		1535	2	5.5
				1527	2	4		1535	3	100		1535	3	5.5
				1527	3	5		1535	4	94		1535	4	5.5
				1527	4	5		1535	5	103		1535	5	7
				1527	5	5		1536	1	84		1536	1	4
				1529	1	3		1536	2	89		1536	2	5
				1529	2	4		1536	3	76		1536	3	3
				1529	3	4		1536	4	88.5		1536	4	6.5
				1529	4	3		1536	5	80.5		1536	5	4.5
				1529	5	2		1537	1	71		1537	1	3.5
				1531	1	4		1537	2	71		1537	2	4
				1531	2	2		1537	3	76		1537	3	7.4
				1531	3	2		1537	4	60		1537	4	4
				1531	4	2		1537	5	75		1537	5	3
				1531	5	2		1538	1	64.5		1538	1	4
				1532	1	4		1538	2	73.5		1538	2	7
				1532	2	5		1538	3	71		1538	3	4
				1532	3	4.5		1538	4	67.5		1538	4	3.5
				1532	4	4.5		1538	5	74		1538	5	3.5
				1532	5	5		1539	1	79		1539	1	8.5
				1533	1	4		1539	2	84.5		1539	2	6.5
				1533	2	3		1539	3	77		1539	3	6
				1533	3	4		1539	4	90		1539	4	6.5
				1533	4	5		1539	5	78.5		1539	5	6
				1533	5	5		1540	1	80		1540	1	3
				1534	1	8.5		1540	2	77		1540	2	6.5
				1534	2	9		1540	3	83		1540	3	4.5
				1534	3	9		1540	4	67		1540	4	8
				1534	4	9		1540	5	71		1540	5	4.5
				1534	5	9.5		1541	1	78.5		1541	1	3.5
				1535	1	6.5		1541	2	65.5		1541	2	5
				1535	2	5		1541	3	80		1541	3	6.5
				1535	3	5.5		1541	4	68		1541	4	4.5
				1535	4	6		1541	5	75.5		1541	5	4
				1535	5	5.5		1542	1	66		1542	1	3
				1536	1	7		1542	2	67		1542	2	2.5
				1536	2	6		1542	3	57		1542	3	3
				1536	3	8		1542	4	58		1542	4	2.5
				1536	4	*		1542	5	63.5		1542	5	2
				1536	5	*		0	1	71		0	1	4
				1537	1	4		0	2	73.5		0	2	4
				1537	2	5		0	3	40		0	3	3
				1537	3	4		0	4	65		0	4	4
				1537	4	6		0	5	41		0	5	2.5
				1537	5	4		1543	1	61		1543	1	3.5
				1540	1	3		1543	2	47		1543	2	4
				1540	2	3		1543	3	68		1543	3	4
				1540	3	3		1543	4	50		1543	4	3
				1540	4	2		1543	5	67		1543	5	4
				1540	5	4		1544	1	65		1544	1	7
				1541	1	3		1544	2	50		1544	2	2.5
				1541	2	3.5		1544	3	46		1544	3	2
				1541	3	4		1544	4	42		1544	4	2
				1541	4	3		1544	5	51		1544	5	3.5
				1541	5	4.5		1545	1	63		1545	1	4
				1542	1	5		1545	2	67		1545	2	3
				1542	2	5.1		1545	3	84.5		1545	3	4
				1542	3	7		1545	4	63		1545	4	3
				1542	4	5.2		1545	5	66		1545	5	4
				1542	5	4.8		1546	1	72		1546	1	7
				1543	1	2		1546	2	71		1546	2	7
				1543	2	2		1546	3	63.5		1546	3	5.5
				1543	3	2		1546	4	64		1546	4	7
				1543	4	2		1546	5	77		1546	5	6
				1543	5	3		1547	1	72		1547	1	8
				1544	1	5.5		1547	2	79.5		1547	2	8
				1544	2	6		1547	3	71		1547	3	5.5
				1544	3	6		1547	4	74.5		1547	4	4
				1544	4	3		1547	5	74.5		1547	5	5
				1544	5	5		1548	1	65		1548	1	6
				1545	1	5		1548	2	70.5		1548	2	5.5
				1545	2	2		1548	3	64		1548	3	4
				1545	3	3		1548	4	57		1548	4	5.5
				1545	4	3		1548	5	60		1548	5	3
				1545	5	*		1549	1	90		1549	1	6
				1546	1	2		1549	2	65		1549	2	6
				1546	2	4		1549	3	57		1549	3	3
				1546	3	4		1549	4	72		1549	4	5.5
				1546	4	4		1549	5	60		1549	5	3
				1546	5	4		1550	1	83		1550	1	3.5
				1547	1	2		1550	2	79		1550	2	3
				1547	2	2		1550	3	78		1550	3	3
				1547	3	2		1550	4	68		1550	4	2
				1547	4	3		1550	5	80		1550	5	5
				1547	5	3		1551	1	76		1551	1	4.5
				1548	1	4		1551	2	90		1551	2	6
				1548	2	5		1551	3	74		1551	3	4
				1548	3	5		1551	4	71		1551	4	3
				1548	4	7		1551	5	88		1551	5	5
				1548	5	5		1552	1	71		1552	1	4.5
				1549	1	6		1552	2	83.5		1552	2	3
				1549	2	5.5		1552	3	69		1552	3	5
				1549	3	6		1552	4	76.5		1552	4	5
				1549	4	4		1552	5	92.5		1552	5	6
				1549	5	4.3		1553	1	73		1553	1	4.5
				1550	1	5		1553	2	78		1553	2	4.5
				1550	2	6		1553	3	76		1553	3	4
				1550	3	7		1553	4	65		1553	4	3.5
				1550	4	5		1553	5	84		1553	5	5.5
				1550	5	*		1554	1	64.6		1554	1	5.5
				1551	1	4		1554	2	78		1554	2	6
				1551	2	4		1554	3	79		1554	3	6
				1551	3	4		1554	4	81		1554	4	6.2
				1551	4	4.5		1554	5	64		1554	5	4.5
				1551	5	4.5		1555	1	82		1555	1	7
				1552	1	6		1555	2	70		1555	2	4
				1552	2	6		1555	3	60.5		1555	3	4.5
				1552	3	5		1555	4	85		1555	4	6.5
				1552	4	5		1555	5	77		1555	5	5.5
				1552	5	4		1556	1	86		1556	1	6.5
				1553	1	3		1556	2	86.5		1556	2	6.5
				1553	2	3		1556	3	86		1556	3	5
				1553	3	2		1556	4	83		1556	4	5.7
				1553	4	3		1556	5	91		1556	5	6.5
				1553	5	2		1557	1	89		1557	1	8
				1554	1	4		1557	2	90		1557	2	6.5
				1554	2	4		1557	3	95		1557	3	5.5
				1554	3	3		1557	4	81		1557	4	4.5
				1554	4	4.5		1557	5	89		1557	5	5.5
				1554	5	*		1558	1	67.5		1558	1	6
				1555	1	5		1558	2	68		1558	2	5.5
				1555	1	4		1558	3	82.5		1558	3	7
				1555	2	3.5		1558	4	103.5		1558	4	6.5
				1555	2	5		1558	5	81		1558	5	5
				1555	3	5.5		1559	1	73		1559	1	5
				1555	3	5		1559	2	90		1559	2	5.5
				1555	4	3.7		1559	3	71		1559	3	4
				1555	4	6		1559	4	73.5		1559	4	4
				1555	5	4		1559	5	64.5		1559	5	4.5
				1555	5	5		1560	1	89		1560	1	5.5
				1556	1	5		1560	2	62.5		1560	2	6
				1556	2	5		1560	3	89		1560	3	5
				1556	3	5		1560	4	89		1560	4	4
				1556	4	5		1560	5	64.5		1560	5	5
				1556	5	4.5		1561	1	90.5		1561	1	5.5
				1557	1	7		1561	2	100		1561	2	5
				1557	2	6		1561	3	88		1561	3	6
				1557	3	8		1561	4	79.5		1561	4	6
				1557	4	6.5		1561	5	77		1561	5	4.5
				1557	5	*		1562	1	90		1562	1	4.5
				1559	1	5		1562	2	74		1562	2	5
				1559	2	4		1562	3	80		1562	3	3.5
				1559	3	2		1562	4	84		1562	4	4.5
				1559	4	3.5		1562	5	91		1562	5	6.5
				1559	5	4		0	1	*		0	1	*
				1560	1	5		0	2	*		0	2	*
				1560	2	6		0	3	*		0	3	*
				1560	3	6		0	4	*		0	4	*
				1560	4	4.5		0	5	*		0	5	*
				1560	5	*		1563	1	70		1563	1	6
				1562	1	4.5		1563	2	74.5		1563	2	6
				1562	2	4		1563	3	64		1563	3	6
				1562	3	4		1563	4	74		1563	4	6
				1562	4	4		1563	5	70		1563	5	7
				1562	5	4		1564	1	81.5		1564	1	6
				1563	1	5		1564	2	56		1564	2	4.5
				1563	2	5		1564	3	67.5		1564	3	2.5
				1563	3	5		1564	4	90		1564	4	7
				1563	4	6		1564	5	62		1564	5	2.5
				1563	5	4		1565	1	93.5		1565	1	8
				1564	1	2		1565	2	73		1565	2	5
				1564	2	2		1565	3	79		1565	3	7
				1564	3	2		1565	4	83		1565	4	7
				1564	4	2		1565	5	71.5		1565	5	4
				1564	5	3		1566	1	93		1566	1	5
				1565	1	5		1566	2	92		1566	2	6
				1565	2	3		1566	3	86		1566	3	5
				1565	3	5		1566	4	88		1566	4	3.5
				1565	4	5.5		1566	5	97		1566	5	4.5
				1565	5	5		1567	1	75		1567	1	5
				1566	1	3		1567	2	84.5		1567	2	5
				1566	2	4		1567	3	81.5		1567	3	4.5
				1566	3	3		1567	4	83.5		1567	4	5
				1566	4	4		1567	5	89.5		1567	5	4.5
				1566	5	4		1568	1	76.5		1568	1	3.5
				1567	1	6		1568	2	66		1568	2	6
				1567	2	5.5		1568	3	81.5		1568	3	4
				1567	3	8.5		1568	4	81		1568	4	5.5
				1567	4	7.5		1568	5	80		1568	5	4
				1567	5	7.2		1569	1	70.5		1569	1	4.5
				1568	1	4.5		1569	2	78.5		1569	2	7
				1568	2	3		1569	3	70		1569	3	5
				1568	3	2.5		1569	4	58		1569	4	3.5
				1568	4	4		1569	5	69.5		1569	5	3.5
				1568	5	4		1570	1	72		1570	1	5.5
				1569	1	2		1570	2	78		1570	2	5
				1569	2	2		1570	3	81		1570	3	5
				1569	3	2.5		1570	4	59.5		1570	4	3
				1569	4	2		1570	5	64		1570	5	3
				1569	5	2		1571	1	66.5		1571	1	3
				1570	1	4		1571	2	78		1571	2	3
				1570	2	3		1571	3	62.5		1571	3	2
				1570	3	3.5		1571	4	72		1571	4	3.5
				1570	4	2.5		1571	5	65.5		1571	5	3
				1570	5	3		1572	1	62		1572	1	3
				1571	1	2.5		1572	2	88		1572	2	4.5
				1571	2	2		1572	3	71.5		1572	3	4
				1571	3	2.5		1572	4	80		1572	4	4.5
				1571	4	3		1572	5	72		1572	5	3
				1571	5	3		1573	1	67.5		1573	1	5.5
				1572	1	4.5		1573	2	71		1573	2	5
				1572	2	3.8		1573	3	70		1573	3	4
				1572	3	5		1573	4	77		1573	4	5
				1572	4	6		1573	5	69		1573	5	3.5
				1572	5	5.1		1574	1	67		1574	1	5
				1573	1	6		1574	2	66		1574	2	3
				1573	2	7.9		1574	3	57.5		1574	3	3
				1573	3	7		1574	4	73		1574	4	5
				1573	4	4.5		1574	5	74		1574	5	5.5
				1573	5	4.8		1575	1	95		1575	1	5
				1574	1	4		1575	2	73		1575	2	4.5
				1574	2	4		1575	3	83.5		1575	3	4.5
				1574	3	5		1575	4	81		1575	4	6
				1574	4	5		1575	5	75		1575	5	2.5
				1574	5	6.5		1576	1	88		1576	1	7.5
				1575	1	4.5		1576	2	75.5		1576	2	6.5
				1575	2	7		1576	3	93.5		1576	3	6.5
				1575	3	4.5		1576	4	94		1576	4	6.5
				1575	4	5		1576	5	90		1576	5	5.5
				1575	5	4.5		1577	1	68		1577	1	3
				1576	1	6		1577	2	61		1577	2	3.5
				1576	2	6		1577	3	61		1577	3	4
				1576	3	4		1577	4	57		1577	4	3.5
				1576	4	3		1577	5	64		1577	5	3
				1576	5	5.5		1578	1	67		1578	1	4
				1577	1	2		1578	2	61		1578	2	5
				1577	2	3		1578	3	76		1578	3	5
				1577	3	5		1578	4	65.5		1578	4	3
				1577	4	5		1578	5	61		1578	5	3.5
				1577	5	4		1579	1	64		1579	1	4.5
				1578	1	5		1579	2	50.5		1579	2	3.5
				1578	2	3		1579	3	66.5		1579	3	5.5
				1578	3	4		1579	4	60		1579	4	5.5
				1578	4	4		1579	5	74		1579	5	6.5
				1578	5	4.5		1580	1	81		1580	1	5.5
				1579	1	2		1580	2	82		1580	2	5
				1579	2	5		1580	3	83		1580	3	8.5
				1579	3	3		1580	4	60		1580	4	4
				1579	4	*		1580	5	82.5		1580	5	8
				1579	5	*		1581	1	67		1581	1	5
				1580	1	7		1581	2	58		1581	2	6.5
				1580	2	5.5		1581	3	70		1581	3	5
				1580	3	4		1581	4	61.5		1581	4	4
				1580	4	5		1581	5	59		1581	5	4
				1580	5	3		1582	1	44.5		1582	1	3.5
				1581	1	3.5		1582	2	76		1582	2	4.5
				1581	2	4		1582	3	91		1582	3	6.5
				1581	3	2.5		1582	4	74		1582	4	5
				1581	4	3.92		1582	5	80		1582	5	5
				1581	5	3		1583	1	65.5		1583	1	4
				1582	1	4		1583	2	61.5		1583	2	3.5
				1582	2	5		1583	3	70		1583	3	4.5
				1582	3	4.8		1583	4	53		1583	4	3
				1582	4	6.5		1583	5	67		1583	5	4
				1582	5	4		1584	1	86		1584	1	5
				1583	1	5		1584	2	87		1584	2	5
				1583	2	5.5		1584	3	87		1584	3	5
				1583	3	6		1584	4	79		1584	4	5
				1583	4	4		1584	5	75		1584	5	5.5
				1583	5	4		1585	1	99.5		1585	1	4
				1584	1	4		1585	2	74.5		1585	2	5.5
				1584	2	3		1585	3	83		1585	3	8
				1584	3	3.9		1585	4	93		1585	4	6
				1584	4	4.1		1585	5	94.5		1585	5	6
				1584	5	3		1586	1	67		1586	1	4
				1585	1	5		1586	2	66		1586	2	5
				1585	2	4.9		1586	3	71		1586	3	4.5
				1585	3	5		1586	4	72		1586	4	6
				1585	4	5		1586	5	76		1586	5	5
				1585	5	4		1587	1	68		1587	1	5
				1586	1	7.5		1587	2	70		1587	2	3.5
				1586	2	5		1587	3	75		1587	3	5.5
				1586	3	6		1587	4	78.5		1587	4	6.5
				1586	4	4.5		1587	5	79		1587	5	5
				1586	5	6		1588	1	61		1588	1	4
				1587	1	5.9		1588	2	78		1588	2	5.5
				1587	2	6.8		1588	3	65		1588	3	4.5
				1587	3	7		1588	4	69		1588	4	4.5
				1587	4	5.7		1588	5	61		1588	5	5
				1587	5	6		1589	1	80		1589	1	6
				1588	1	4		1589	2	76		1589	2	5
				1588	2	3.5		1589	3	74		1589	3	5
				1588	3	6		1589	4	64		1589	4	3
				1588	4	5		1589	5	62		1589	5	4.2
				1588	5	4		1590	1	60		1590	1	5
				1589	1	5		1590	2	73		1590	2	5
				1589	2	5		1590	3	70		1590	3	7
				1589	3	5		1590	4	77.5		1590	4	8
				1589	4	5		1590	5	78		1590	5	9.5
				1589	5	7.5		1591	1	81		1591	1	5
				1590	1	5		1591	2	69.5		1591	2	6
				1590	2	6		1591	3	56.5		1591	3	7.5
				1590	3	6.5		1591	4	69		1591	4	8
				1590	4	5.3		1591	5	71.5		1591	5	7
				1590	5	5		1592	1	63		1592	1	3.5
				1591	1	5		1592	2	89		1592	2	6
				1591	2	6		1592	3	92		1592	3	5
				1591	3	4		1592	4	79		1592	4	4
				1591	4	4.5		1592	5	90		1592	5	7
				1591	5	4		1593	1	90		1593	1	7.5
				1592	1	5		1593	2	84.5		1593	2	5.5
				1592	2	3		1593	3	78.5		1593	3	4
				1592	3	5		1593	4	90		1593	4	7
				1592	4	5.6		1593	5	82		1593	5	3.5
				1592	5	*		1594	1	66		1594	1	2
				1593	1	4.2		1594	2	65		1594	2	3
				1593	2	5		1594	3	77		1594	3	3
				1593	3	6.5		1594	4	77.5		1594	4	3
				1593	4	5.5		1594	5	65		1594	5	3
				1593	5	5		1595	1	75		1595	1	4
				1594	1	3.5		1595	2	70		1595	2	4
				1594	2	3.5		1595	3	74		1595	3	4
				1594	3	5		1595	4	67		1595	4	4
				1594	4	*		1595	5	67.5		1595	5	3
				1594	5	*		1596	1	90		1596	1	4.5
				1595	1	5		1596	2	84.5		1596	2	4
				1595	2	4		1596	3	80.5		1596	3	3.5
				1595	3	5.5		1596	4	81		1596	4	4
				1595	4	4.2		1596	5	81.5		1596	5	5
				1595	5	4		1597	1	72		1597	1	5
				1596	1	4		1597	2	67		1597	2	5
				1596	2	3		1597	3	75		1597	3	3.5
				1596	3	4.5		1597	4	61		1597	4	3.5
				1596	4	4		1597	5	74.5		1597	5	3
				1596	5	5		1598	1	63		1598	1	4
				1597	1	4.5		1598	2	68		1598	2	4.5
				1597	2	3.5		1598	3	62.5		1598	3	2.5
				1597	3	5.4		1598	4	65		1598	4	3.5
				1597	4	6.5		1598	5	63.5		1598	5	2.5
				1597	5	5		1599	1	67.5		1599	1	4.5
				1598	1	4.5		1599	2	61.5		1599	2	3.5
				1598	2	5.5		1599	3	68		1599	3	5
				1598	3	6.2		1599	4	61		1599	4	3.5
				1598	4	4.5		1599	5	61		1599	5	3.5
				1598	5	6.5		1600	1	49.5		1600	1	4
				1599	1	4		1600	2	45		1600	2	3
				1599	2	3.5		1600	3	55		1600	3	3.5
				1599	3	4.5		1600	4	52		1600	4	4
				1599	4	4		1600	5	46		1600	5	2.5
				1599	5	5.2		1601	1	58.5		1601	1	4.5
				1600	1	5		1601	2	61.5		1601	2	4
				1600	2	3		1601	3	44.5		1601	3	3
				1600	3	4.5		1601	4	45		1601	4	3
				1600	4	4		1601	5	55		1601	5	4.5
				1600	5	6		1602	1	51		1602	1	4
				1601	1	5.5		1602	2	45		1602	2	5
				1601	2	5.5		1602	3	52.5		1602	3	4
				1601	3	6		1602	4	40		1602	4	4.5
				1601	4	5.4		1602	5	52.5		1602	5	3.5
				1601	5	5.2		1603	1	60		1603	1	5.5
				1602	1	5.5		1603	2	45.5		1603	2	5
				1602	1	5		1603	3	60.5		1603	3	6
				1602	2	5.8		1603	4	52		1603	4	6.5
				1602	2	2.8		1603	5	57.5		1603	5	5
				1602	3	5.8		1604	1	50		1604	1	4
				1602	3	4.2		1604	2	51		1604	2	4.5
				1602	4	7.3		1604	3	62.5		1604	3	3.5
				1602	4	3		1604	4	62		1604	4	6
				1602	5	6.6		1604	5	51.5		1604	5	2.5
				1602	5	5.2		1632	1	52		1632	1	3.5
				1603	1	4.5		1632	2	58		1632	2	4.5
				1603	2	4.5		1632	3	64		1632	3	3
				1603	3	5		1632	4	55		1632	4	2
				1603	4	3.5		1632	5	56		1632	5	3
				1603	5	4.3		1605	1	69		1605	1	4
				1604	1	3.6		1605	2	53		1605	2	5.5
				1604	2	4.1		1605	3	57		1605	3	5
				1604	3	3.9		1605	4	55		1605	4	4.5
				1604	4	4		1605	5	46		1605	5	3.5
				1604	5	3.8		1606	1	57		1606	1	7
				1605	1	3.3		1606	2	59		1606	2	6
				1605	2	3		1606	3	50		1606	3	4.5
				1605	3	3.6		1606	4	52		1606	4	4.5
				1605	4	4.5		1606	5	44.5		1606	5	4
				1605	5	4.5		1607	1	53.5		1607	1	8
				1606	1	5.5		1607	2	54		1607	2	6
				1606	2	5.7		1607	3	49		1607	3	9.5
				1606	3	5		1607	4	44.5		1607	4	6
				1606	4	4.6		1607	5	48.5		1607	5	5.5
				1606	5	4.7		1608	1	51.2		1608	1	6.5
				1608	1	3.5		1608	2	58.5		1608	2	4.5
				1608	2	5		1608	3	65		1608	3	7
				1608	3	5.5		1608	4	61.5		1608	4	3.5
				1608	4	5.2		1608	5	45		1608	5	7.5
				1608	5	3.5		1609	1	50		1609	1	5
				1609	1	5		1609	2	46.5		1609	2	5
				1609	2	5.5		1609	3	62.5		1609	3	8
				1609	3	4.8		1609	4	59		1609	4	6
				1609	4	3.3		1609	5	70.5		1609	5	6
				1609	5	4.5		1610	1	72.5		1610	1	5
				1610	1	4.5		1610	2	53.5		1610	2	3
				1610	2	4		1610	3	62.5		1610	3	8
				1610	3	4		1610	4	72.5		1610	4	5
				1610	4	3.5		1610	5	53.5		1610	5	3
				1610	5	4		1611	1	63		1611	1	6
				1611	1	4.1		1611	2	57.5		1611	2	4.5
				1611	2	3.9		1611	3	81		1611	3	4
				1611	3	4.2		1611	4	88		1611	4	5.5
				1611	4	3.9		1611	5	76.5		1611	5	3
				1611	5	*		1612	1	71.5		1612	1	4
				1612	1	5.4		1612	2	89		1612	2	6.5
				1612	2	6		1612	3	70		1612	3	4.5
				1612	3	5.2		1612	4	68		1612	4	5.5
				1612	4	6.4		1612	5	72.5		1612	5	6.5
				1612	5	5.2		1613	1	70.5		1613	1	4
				1613	1	3		1613	2	69		1613	2	3
				1613	2	2		1613	3	66.5		1613	3	3.5
				1613	3	3		1613	4	62		1613	4	2
				1613	4	2		1613	5	69		1613	5	4
				1613	5	*		1614	1	74		1614	1	4
				1614	1	4.5		1614	2	80		1614	2	6.5
				1614	2	4.9		1614	3	83		1614	3	5
				1614	3	4.3		1614	4	82		1614	4	6
				1614	4	4.2		1614	5	69.5		1614	5	7
				1614	5	5.1		1615	1	54.5		1615	1	3.5
				1615	1	1		1615	2	57		1615	2	3
				1615	2	3		1615	3	64		1615	3	3
				1615	3	2		1615	4	56		1615	4	3
				1615	4	*		1615	5	54		1615	5	4
				1615	5	*		1616	1	58		1616	1	8
				1617	1	4.5		1616	2	61		1616	2	5.5
				1617	2	3.5		1616	3	56		1616	3	6.5
				1617	3	3.5		1616	4	50		1616	4	6
				1617	4	5.5		1616	5	55		1616	5	6
				1617	5	5		1617	1	59		1617	1	2.5
				1618	1	2		1617	2	53		1617	2	3
				1618	2	*		1617	3	56		1617	3	1.5
				1618	3	*		1617	4	61		1617	4	4
				1618	4	*		1617	5	60		1617	5	2
				1618	5	*		1618	1	76		1618	1	5
				1619	1	4		1618	2	65		1618	2	3
				1619	2	5		1618	3	77.5		1618	3	3
				1619	3	4		1618	4	73.5		1618	4	3
				1619	4	4		1618	5	79		1618	5	4
				1619	5	*		1619	1	55		1619	1	4.5
				1620	1	6		1619	2	59		1619	2	4
				1620	2	3		1619	3	69		1619	3	3.5
				1620	3	5		1619	4	64.5		1619	4	3
				1620	4	2		1619	5	52.5		1619	5	4
				1620	5	*		1620	1	67		1620	1	3.5
				1621	1	6		1620	2	76.5		1620	2	3
				1621	2	6		1620	3	69		1620	3	2
				1621	3	8		1620	4	89		1620	4	6
				1621	4	8		1620	5	72.5		1620	5	3
				1621	5	7		1621	1	65		1621	1	5
				1622	1	3		1621	2	68		1621	2	4
				1622	2	4.5		1621	3	70		1621	3	5
				1622	3	5		1621	4	75		1621	4	6
				1622	4	3		1621	5	65		1621	5	6
				1622	5	4		1622	1	35		1622	1	4
				1623	1	4		1622	2	40		1622	2	5
				1623	2	4		1622	3	43		1622	3	3.5
				1623	3	5		1622	4	60		1622	4	5
				1623	4	4		1622	5	41.5		1622	5	4.5
				1623	5	4		1623	1	63		1623	1	4
				1627	1	2		1623	2	89		1623	2	7
				1627	1	5		1623	3	79		1623	3	6
				1627	2	1.5		1623	4	84		1623	4	5
				1627	2	5		1623	5	80		1623	5	7
				1627	3	2
				1627	3	4
				1627	4	1.5
				1627	4	4
				1627	5	2
				1627	5	3
				1632	1	4
				1632	2	5
				1632	3	4
				1632	4	4
				1632	5	4
